# Supplementary material for: Peptidomic Identification of Behaviour-Modulating Putative Neuropeptides in Schistosoma mansoni Miracidia
Source: Int J Mol Sci. 2026 Mar 20;27(6):2839. doi: 10.3390/ijms27062839 (PMC13026224; doi:10.3390/ijms27062839)
Supplement: Supplementary file 1 [file ijms-27-02839-s001.zip › Table S1.xlsx]

## Sheet: omicsbox_table
	Tags	SeqName	Description	Length	#Hits	e-Value	sim mean	#GO	GO IDs	GO Names	Enzyme Codes	Enzyme Names	InterPro IDs	InterPro GO IDs	InterPro GO Names	SignalP	TMHMM	Described in
TRUE	[INTERPRO, BLASTED, MAPPED, ANNOTATED]	Smp_004710.1	hypothetical protein Smp_004710	127	10	1.0055e-75	89.45	1	C:GO:0016021	C:integral component of membrane			no IPS match	no IPS match	no IPS match	0.9185	1 (Inside (1-3), TMhelix (4-21))	De novo discovery of neuropeptides in the genomes of parasitic flatworms using a novel comparative approach
TRUE	[INTERPRO, BLASTED, MAPPED, ANNOTATED]	Smp_142160.1	uncharacterized protein DC041_0012364	91	7	2.94255e-46	88.85	2	P:GO:0051568; C:GO:0048188	P:histone H3-K4 methylation; C:Set1C/COMPASS complex			no IPS match	no IPS match	no IPS match	0.9793	0	Genome paper
TRUE	[INTERPRO, BLASTED]	Smp_176700.1	hypothetical protein Smp_176700, partial	65	1	9.79343e-25	100						no IPS match	no IPS match	no IPS match	0.4313	1 (Inside (1-4), TMhelix (5-27))	Transcriptome analysis of Schistosoma mansoni larval development using serial analysis of gene expression (SAGE) [Discovered in miracidia]
TRUE	[INTERPRO, BLASTED, MAPPED, ANNOTATED]	Smp_200440.1	SJCHGC05512 protein	153	10	2.25137e-101	82.12	1	C:GO:0016021	C:integral component of membrane			no IPS match	no IPS match	no IPS match	0.5719	0	Schistosome sex matters: a deep view into gonad-specific and pairing-dependent transcriptomes reveals a complex gender interplay [Miracidia not mentioned]
TRUE	[INTERPRO, BLASTED]	Smp_201600.1	SJCHGC05422 protein	130	9	4.32232e-47	77.72						no IPS match	no IPS match	no IPS match	0.9706	1 (Inside (1-3), TMhelix (4-23))	De novo discovery of neuropeptides in the genomes of parasitic flatworms using a novel comparative approach
TRUE	[INTERPRO, BLASTED]	Smp_319950.1	hypotheticial protein	78	4	2.41451e-09	59.02						no IPS match	no IPS match	no IPS match	0.8867	1 (Inside (1-4), TMhelix (5-24))	Assembled chromosomes of the blood fluke Schistosoma mansoni provide insight into the evolution of its ZW sex-determination system [Miracidia not mentioned]
TRUE	[INTERPRO, BLASTED]	Smp_320000.1	hypotheticial protein	79	3	4.7326e-09	57.63						no IPS match	no IPS match	no IPS match	0.8975	1 (Inside (1-4), TMhelix (5-24))	Assembled chromosomes of the blood fluke Schistosoma mansoni provide insight into the evolution of its ZW sex-determination system [Miracidia not mentioned]
TRUE	[INTERPRO, BLASTED]	Smp_320030.1	hypotheticial protein	79	3	4.0884e-08	56.75						no IPS match	no IPS match	no IPS match	0.9037	1 (Inside (1-4), TMhelix (5-24))	Assembled chromosomes of the blood fluke Schistosoma mansoni provide insight into the evolution of its ZW sex-determination system [Miracidia not mentioned]
TRUE	[INTERPRO, BLASTED]	Smp_321760.1	hypotheticial protein	70	5	1.94422e-24	87.79						no IPS match	no IPS match	no IPS match	0.8711	0	Assembled chromosomes of the blood fluke Schistosoma mansoni provide insight into the evolution of its ZW sex-determination system [Miracidia not mentioned]
TRUE	[INTERPRO, NO-BLAST]	Smp_325550.1	---NA---	61									no IPS match	no IPS match	no IPS match	0.002	1 (Inside (1-23), TMhelix (24-46))	Assembled chromosomes of the blood fluke Schistosoma mansoni provide insight into the evolution of its ZW sex-determination system [Miracidia not mentioned]
TRUE	[INTERPRO, NO-BLAST]	Smp_325560.1	---NA---	61									no IPS match	no IPS match	no IPS match	0.002	1 (Inside (1-23), TMhelix (24-46))	Assembled chromosomes of the blood fluke Schistosoma mansoni provide insight into the evolution of its ZW sex-determination system [Miracidia not mentioned]
TRUE	[INTERPRO, NO-BLAST]	Smp_325580.1	---NA---	61									no IPS match	no IPS match	no IPS match	0.002	1 (Inside (1-23), TMhelix (24-46))	Assembled chromosomes of the blood fluke Schistosoma mansoni provide insight into the evolution of its ZW sex-determination system [Miracidia not mentioned]
TRUE	[INTERPRO, BLASTED]	Smp_346020.1	Leishmanolysin-like peptidase	194	10	1.33493e-77	67.06						no IPS match	no IPS match	no IPS match	0.9951	0	Assembled chromosomes of the blood fluke Schistosoma mansoni provide insight into the evolution of its ZW sex-determination system [Miracidia not mentioned]

## Sheet: protein-peptides
Protein Group	Protein ID	Protein Accession	Peptide	Unique	-10lgP	Mass	ppm	m/z	z	RT	Scan	#Spec	Start	End	PTM
8	453	Smp_004710.1	R.FILGLPAPTRFHS	Y	20.57	1454.8	-0.2	485.942	3	14.05	2493	1	115	127
4	448	Smp_142160.1	R.NYLWDTRL(-.98).G	Y	24.47	1078.56	0.3	540.285	2	12.15	2199	1	49	56	Amidation
1	447	Smp_176700.1	R.SISVDVVEAEPMP.E	Y	35.81	1371.66	0.1	686.837	2	12.91	2325	1	38	50
1	447	Smp_176700.1	P.ELDDANGYGLPNQID	Y	35.19	1632.73	1.2	817.372	2	10.51	1913	2	51	65
7	452	Smp_200440.1	R.RNFLQNVNTIVRPNLNTDKSTY.K	Y	20.65	2606.36	-2.9	652.595	4	12.05	2183	1	130	151
5	449	Smp_201600.1	R.RSELSDSPSSLSLSPSSSS.K	Y	22.41	1908.89	-3.8	955.449	2	9.22	1679	1	41	59
10	456	Smp_319950.1	R.FSFIFDFLKNILRI	Y	16.38	1772	0.2	591.675	3	21.74	3725	1	65	78
6	450	Smp_320000.1	R.GFGESILGLASMY(-.98).G	Y	21.95	1342.66	0.9	672.337	2	18.05	3165	1	65	77	Amidation
6	451	Smp_320030.1	H.GFGESILGLASMY(-.98).G	Y	21.95	1342.66	0.9	672.337	2	18.05	3165	1	65	77	Amidation
2	455	Smp_321760.1	G.VVIPEANPIDYQS.K	Y	15.87	1443.72	-0.9	722.869	2	11.67	2117	1	18	30
11	459	Smp_325550.1	Q.IVESQEKPKFSHSWV(-.98).G	Y	15.57	1798.94	1.3	600.654	3	7.7	1410	1	45	59	Amidation
11	458	Smp_325560.1	Q.IVESQEKPKFSHSWV(-.98).G	Y	15.57	1798.94	1.3	600.654	3	7.7	1410	1	45	59	Amidation
11	457	Smp_325580.1	Q.IVESQEKPKFSHSWV(-.98).G	Y	15.57	1798.94	1.3	600.654	3	7.7	1410	1	45	59	Amidation
9	454	Smp_346020.1	G.KHDQQVVQESHDGHLVYPQNFQ.K	Y	17.48	2632.24	-0.9	659.067	4	7.91	1446	1	20	41

## Sheet: de novo only peptides
Scan	Peptide	Tag length	ALC (%)	m/z	z	RT	Mass	ppm	PTM	local confidence (%)	tag (>=0%)	mode
1586	ENLHFSFLQ(+.98)	9	96	568.28	2	8.69	1134.53	10.6	Deamidation (NQ)	95 95 98 97 92 92 98 100 100	ENLHFSFLQ(+.98)	CID
1676	EPLHM(+15.99)SFLE	9	94	559.786	2	9.19	1117.51	41.7	Oxidation (M)	97 96 95 93 91 83 94 98 99	EPLHM(+15.99)SFLE	CID
2157	EPFLRF(-.98)	6	92	404.228	2	11.9	806.444	-3.1	Amidation	90 88 88 95 94 98	EPFLRF(-.98)	CID
432	AMSDEKLSRQ(+.98)	10	90	583.272	2	2.41	1164.54	-13.1	Deamidation (NQ)	67 75 96 98 97 96 98 96 89 94	AMSDEKLSRQ(+.98)	CID
1723	SLKMLRL(-.98)	7	80	430.281	2	9.47	858.547	0.2	Amidation	91 95 92 82 81 51 72	SLKMLRL(-.98)	CID
2475	M(+15.99)DFN(+.98)DEGVALGCHT	14	74	763.306	2	13.91	1524.59	6.7	Oxidation (M); Deamidation (NQ)	95 98 96 92 80 82 43 72 76 79 54 50 75 54	M(+15.99)DFN(+.98)DEGVALGCHT	CID
2584	LYLPGTWRH(-.98)	9	74	571.325	2	14.61	1140.62	13.9	Amidation	96 96 99 90 48 55 35 79 70	LYLPGTWRH(-.98)	CID
1272	KYYLSPAKT(-.98)	9	65	535.312	2	6.93	1068.6	12	Amidation	99 96 95 95 73 26 27 25 50	KYYLSPAKT(-.98)	CID
3421	TLASNGNVSLLLPAP	15	62	733.916	2	19.61	1465.81	2.1		63 74 77 35 35 32 27 31 79 94 96 94 62 60 61	TLASNGNVSLLLPAP	CID
596	VAM(+15.99)VVAGSSPANLGAE	16	61	496.924	3	3.32	1487.73	13.8	Oxidation (M)	89 90 90 90 85 75 38 65 57 19 16 20 40 20 95 98	VAM(+15.99)VVAGSSPANLGAE	CID
