# Supplementary material for: Peptidomic Identification of Behaviour-Modulating Putative Neuropeptides in Schistosoma mansoni Miracidia
Source: Int J Mol Sci. 2026 Mar 20;27(6):2839. doi: 10.3390/ijms27062839 (PMC13026224; doi:10.3390/ijms27062839)
Supplement: Supplementary file 1 [file ijms-27-02839-s001.zip › Table S2.xlsx]

## Sheet: Summary NPs in Miracidia
Confidence	Precursor accession	Amino acid sequence	Signal peptide (Y/N)		Active peptides	Identified in proteomic data of Cercaria?	Expression				BlastP	Protein Domain
							Life cycle (Schistosomule VS Cercariae)	Organism part(Head VS Tail)	Sex	Miracidia
***	Smp_176700.1_Sm-npp-41	MKITIVNVTILVLVILSVMSLGPHCLLMSVAGLHHKRSISVDVVEAEPMPELDDANGYGLPNQID	Y (between aa position: 25-26)		LLMSVAGLHH- NP10	N	High expression in miracidia			636	Only 1 Match	Contains Tmhelix (5-27)
****	Smp_142160.1_Sm-npp-17	MFHHYVLVLICFIAFTSVQHIDATDDNFASSKEQSTKFAPIRRHMMKRNYLWDTRLGKRSMNREAFPWYNHDLYNYYNDDNFRGYYTGYDD	Y (between aa position: 23-24)		NYLWDTRL-amide NP8 (Confirmed in LC-MS Spectra)	Y	Higher in Cercariae	Head	Male	57	Other homologues observable in other Schistosoma and Trichobilharzia (3e-19)
****	Smp_201600.1_Sm-npp-36	MNKLSLIQLFIIILVTLTIKINGDNTDTYDKRASLAYFKRRSELSDSPSSLSLSPSSSSKRASLSYFKRGQYDQRFEGIHHIRQIIEICPCLNKDYLHWLEENLLLNKHTTNTNDDDNLELEKRASLSYF	Y (between aa position: 23-24)	a	ASLSYF NP6	Y	Higher in schistosomules; and increased following infection period	Head	Comparable	47	Other homologues observable in other Schistosoma and Trichobilharzia (4e-15)
				b	RSELSDSPSSLSLSPSSSS-NP11 (Confirmed in LC-MS Spectra)							Contains Tmhelix (4-23)
				c	ASLAYF
				d	GQYDQRFEGIHHIRQIIEICPCLNKDYLHWLEENLLLNKHTTNTNDDDNLELE
				e	TLTIKINGDNTDTYD
***Unique to S. mansoni	Smp_320030.1	MHLTFIVTFTVLILVNFPNVNCLLKLDDAEKERLKDDFVKAINEELKKLSPGDQSISSERRKKHGFGESILGLASMYGK	Y (between aa position: 22-23)	a	LLKLDDAEKERLKDDFVKAINEEL	N	Excluded due to negligible expression				Only one low confidence match to S. japonicum (6e-07)
				b	LSPGDQSISSE							Contains Tmhelix (4-23)
				c	HGFGESILGLASMY-amide (Confirmed in LC-MS Spectra)
	Smp_320000.1	MHLTFIVTFTVLILVNFPNVNCLLKLDDAEKERLKDDFVKAINEELKKLSPGDQSISSERRKKRGFGESILGLASMYGK	Y (between aa position: 22-23)	a	LLKLDDAEKERLKDDFVKAINEEL	N	Excluded due to negligible expression			1.1	Only one low confidence match to S. japonicum (5e-07)
				b	LSPGDQSISSE							Contains Tmhelix (4-24)
				c	RGFGESILGLASMY-amide (Confirmed in LC-MS Spectra)
****	Smp_200440.1_Sm-npp-40	MHKYYHYNLCTSKKHLFILTTYVICTILCINSESLDDSSLLIDFPCGPHP IDMFLSKLFDYLEKQETPIMDTGETDEKLHIKMIYGKLLYAFTPMPRSSY YVYNEIMRSINGWNECMSKQPRLKKWLKRRNFLQNVNTIVRPNLNTDKST YKH	Y (between aa position: 32-33)	a	WLKR	Y	Comparable --depending on datasets	Head	Comparable --depending on datasets	16.7	Other homologues observable in other Schistosoma and other digenetic trematodes at low confidence (starting at 3e-08)
****	Smp_004710.1_Sm-npp-30	MTNYWFQLFCCMIIGFLILTSHTNCMDSDNDPSDISADKRFLLALPSPKRLSQPSYSFNRYRRPMYGYGYRPDYIDADDDLFNEDKRFLLGLPPKVEHKRFLLGLPPSLRQHKRFILGLPAPTRFHS	Y (between aa position: 25-26)	a	FLLALPSP NP7	Y	Depending on dataset	Head	Comparable--depending on datasets	12.8	Other homologues observable in other Schistosoma and Trichobilharzia (1e-36)
				b	LSQPSYSFNRY- NP12							Contains Tmhelix (4-24)
				c	PMYGYGYRPDYIDADDDLFNED
				d	FLLGLPPSLRQH- NP13
				e	FLLGLPPKVEH
				f	FILGLPAPTRFHS (Confirmed in LC-MS Spectra)
*** bassed on limited information	Smp_346020.1	MKIYIFVFVCIVLLQSVIGKHDQQVVQESHDGHLVYPQNFQKRSFINKQLQIILVYDENLKQNEMFPKIQKAMNSASSYWEKTLKVKLNSKKAIHFPRECTDKSHVVEVNNNIRSCVNAQCKEDTEIEGVKIPNKYLSSCHHQMNNEYKEIYSEGSGLAPNQLLIVVTGPCKIPSYESIHISGVIVRTYPSTER	Y (between aa position: 19-20)	KHDQQVVQESHDGHLVYPQNFQ	(Need to be confirmed with MS/MS fragments) NeuroPred: a: 'KHDQQVVQESHDGHLVYPQNFQ'; b: 'SFINKQLQIILVYDENLKQNEMFPKIQKAMNSASSYWEKTLKVKLNS'; c: 'AIHFPRECTDKSHVVEVNNNIRSCVNAQCKEDTEIEGVKIPNKYLSSCHHQMNNEYKEIYSEGSGLAPNQLLIVVTGPCKIPSYESIHISGVIVRTYPSTER' (Confirmed in LC-MS Spectra)	N	Relatively high expression, but no predicted cleavage sites.			28.7	Only present in Schistosoma at high confidence, the most confidence non-Schistosoma being Opisthorchis felineus (9e-05)
***Unique to S. mansoni	Smp_319950.1_Sm-npp-42	MHLTFIVTFTVLILVNFPNVNCLLKLDDAEKERLKDDFVKEINEELKKLPPSEHSIFSEPRQKRFSFIFDFLKNILRI	Y (between aa position: 22-23)	a	LLKLDDAEKERLKDDFVKEINEEL	N	High expression in miracidia			11.1	Only one low confidence match to S. japonicum (2e-08)
				b	LPPSEHSIFSEPRQ							Contains Tmhelix (5-24)
				c	FSFIFDFLKNILRI- NP14 (Confirmed in LC-MS Spectra)
****	Smp_321760.1	MISLLLFSNLLIISIQGVVIPEANPIDYQSKRWTDFKRAIRWSEYPFTFTPEIKRHYLYEQRPYYNDILV	Y (between aa position: 17-18)	a	VVIPEANPIDYQS (Confirmed in LC-MS Spectra)	N (Very low gene expression was detected, see columns to the right)	Comparable --depending on datasets	Higher in the head (~3.5 fold-higher)	Comparable in both sexes	1.5	Only present in Schistosoma
				b	WTDF							Contains non-cytoplasmic domain
				c	AIRWSEYPFTFTPEI' OR 'WSEYPFTFTPEI'
				d	HYLYEQRPYYNDILV
* as no SP and homologs found	Smp_325550.1 (or Smp_325560.1, Smp_325580.1)	MIQNLKKMGDKQLRMFQYTDSTKLLGTLFKLYFFIYILSTFIIQIVESQEKPKFSHSWVGK	N	N/A	N/A	N Relatively high expression, but no predicted cleavage sites.	No gene expression detected	No gene expression detected	Slightly detected in both sexes		No Blast results available.
