# Supplementary material for: Peptidomic Identification of Behaviour-Modulating Putative Neuropeptides in Schistosoma mansoni Miracidia
Source: Int J Mol Sci. 2026 Mar 20;27(6):2839. doi: 10.3390/ijms27062839 (PMC13026224; doi:10.3390/ijms27062839)
Supplement: Supplementary file 1 [file ijms-27-02839-s001.zip › Table S3.xlsx]

## Sheet: string_interactions_short (3)
#node1	node2	node1_string_id	node2_string_id	neighborhood_on_chromosome	gene_fusion	phylogenetic_cooccurrence	homology	coexpression	experimentally_determined_interaction	database_annotated	automated_textmining	combined_score
SmVAL15	Smp_176700*	6183.Smp_070250.1	6183.Smp_176700.1	0	0	0	0	0.265	0	0	0	0.265
SmVAL2	Smp_176700*	6183.Smp_002630.1	6183.Smp_176700.1	0	0	0	0	0.265	0	0	0	0.265
SmVAL24	Smp_176700*	6183.Smp_141550.1	6183.Smp_176700.1	0	0	0	0	0.265	0	0	0	0.265
SmVAL5	Smp_176700*	6183.Smp_179480.1	6183.Smp_176700.1	0	0	0	0	0.265	0	0	0	0.265
SmVAL9	Smp_176700*	6183.Smp_176180.1	6183.Smp_176700.1	0	0	0	0	0.265	0	0	0	0.265
Smp_004710*	Ion_trans domain-containing protein	6183.Smp_004710.1	6183.Smp_069240.1	0	0	0	0	0.214	0	0	0	0.214
Smp_004710*	Dihydropyrimidinase related protein-3 (M38 family)	6183.Smp_004710.1	6183.Smp_092460.1	0	0	0	0	0.219	0	0	0	0.219
Smp_004710*	Smp_121660	6183.Smp_004710.1	6183.Smp_121660.1	0	0	0	0	0.229	0	0	0	0.228
Putative alpha-actinin	Smp_142160*	6183.Smp_007270.1	6183.Smp_142160.1	0	0	0	0	0.265	0	0	0	0.265
Branching Xylosyltransferase	Smp_176700*	6183.Smp_009810.1	6183.Smp_176700.1	0	0	0	0	0.265	0	0	0	0.265
Smp_015190	Smp_176700*	6183.Smp_015190.1	6183.Smp_176700.1	0	0	0	0	0.265	0	0	0	0.265
Glutamine synthetase bacteria, putative	Smp_176700*	6183.Smp_021460.1	6183.Smp_176700.1	0	0	0	0	0.265	0	0	0	0.265
Egg protein C122-like	Smp_176700*	6183.Smp_032670.3	6183.Smp_176700.1	0	0	0	0	0.265	0	0	0	0.265
Smp_032690	Smp_176700*	6183.Smp_032690.1	6183.Smp_176700.1	0	0	0	0	0.265	0	0	0	0.265
Smp_043650	Smp_142160*	6183.Smp_043650.1	6183.Smp_142160.1	0	0	0	0	0.226	0	0	0	0.225
Putative alpha crystallin A chain; Putative heat shock protein hsp16	Smp_176700*	6183.Smp_048050.1	6183.Smp_176700.1	0	0	0	0	0.265	0	0	0	0.265
Putative alpha crystallin A chain; Putative heat shock protein hsp16	Smp_176700*	6183.Smp_049230.1	6183.Smp_176700.1	0	0	0	0	0.265	0	0	0	0.265
Smp_078590	Smp_176700*	6183.Smp_078590.1	6183.Smp_176700.1	0	0	0	0	0.265	0	0	0	0.265
Steroid dehydrogenase, putative	Smp_176700*	6183.Smp_084570.1	6183.Smp_176700.1	0	0	0	0	0.265	0	0		0.265
Smp_089470	Smp_176700*	6183.Smp_089470.1	6183.Smp_176700.1	0	0	0	0	0.265	0	0	0	0.265
Smp_120670	Shippo-1-related	6183.Smp_120670.1	6183.Smp_154370.1	0	0	0	0	0.265	0	0	0	0.265
Smp_129930	Smp_176700*	6183.Smp_196680.1	6183.Smp_176700.1	0	0	0	0	0.265	0	0	0	0.265
Smp_130700	Smp_176700*	6183.Smp_130700.1	6183.Smp_176700.1	0	0	0	0	0.263	0	0	0	0.263					0
Smp_136230	Smp_176700*	6183.Smp_193960.1	6183.Smp_176700.1	0	0	0	0	0.265	0	0	0	0.265
Smp_142160*	Smp_150650	6183.Smp_142160.1	6183.Smp_150650.1	0	0	0	0	0.226	0	0	0	0.225
Smp_148160	Smp_176700*	6183.Smp_148160.1	6183.Smp_176700.1	0	0	0	0	0.264	0	0	0	0.264
Smp_150240	Smp_176700*	6183.Smp_150240.1	6183.Smp_176700.1	0	0	0	0	0.265	0	0	0	0.265
Shippo-1-related	Smp_176700*	6183.Smp_154370.1	6183.Smp_176700.1	0	0	0	0	0.265	0	0	0	0.265
Smp_156830	Smp_176700*	6183.Smp_156830.1	6183.Smp_176700.1	0	0	0	0	0.265	0	0	0	0.265
Smp_161490	Smp_176700*	6183.Smp_072620.1	6183.Smp_176700.1	0	0	0	0	0.227	0	0	0	0.226
Annexin	Smp_176700*	6183.Smp_164100.1	6183.Smp_176700.1	0	0	0	0	0.265	0	0	0	0.265
Smp_165590	Smp_176700*	6183.Smp_165590.1	6183.Smp_176700.1	0	0	0	0	0.265	0	0	0	0.265
Smp_165600	Smp_176700*	6183.Smp_165600.1	6183.Smp_176700.1	0	0	0	0	0.265	0	0	0	0.265
Smp_166470	Smp_176700*	6183.Smp_166470.1	6183.Smp_176700.1	0	0	0	0	0.265	0	0	0	0.265
Smp_166710	Smp_176700*	6183.Smp_166710.1	6183.Smp_176700.1	0	0	0	0	0.265	0	0	0	0.265
Smp_171350	Smp_176700*	6183.Smp_171350.1	6183.Smp_176700.1	0	0	0	0	0.265	0	0	0	0.265
Leishmanolysin-like peptidase	Smp_176700*	6183.Smp_173070.1	6183.Smp_176700.1	0	0	0	0	0.238	0	0	0	0.237
Smp_176700*	Smp_192050	6183.Smp_176700.1	6183.Smp_192050.1	0	0	0	0	0.265	0	0	0	0.265
Smp_176700*	Smp_192040	6183.Smp_176700.1	6183.Smp_192040.1	0	0	0	0	0.265	0	0	0	0.265
Smp_176700*	Smp_193370	6183.Smp_176700.1	6183.Smp_193370.1	0	0	0	0	0.265	0	0	0	0.265
Smp_176700*	Alpha-galactosidase	6183.Smp_176700.1	6183.Smp_179250.1	0	0	0	0	0.265	0	0	0	0.265
Smp_176700*	Smp_188200	6183.Smp_176700.1	6183.Smp_188200.1	0	0	0	0	0.265	0	0	0	0.265
Smp_176700*	Smp_193650	6183.Smp_176700.1	6183.Smp_179630.1	0	0	0	0	0.265	0	0	0	0.265
Smp_176700*	Alpha-galactosidase	6183.Smp_176700.1	6183.Smp_179260.1	0	0	0	0	0.265	0	0	0	0.265
Smp_176700*	Smp_185830	6183.Smp_176700.1	6183.Smp_185830.1	0	0	0	0	0.265	0	0	0	0.265
Smp_176700*	SCP domain-containing protein	6183.Smp_176700.1	6183.Smp_193710.1	0	0	0	0	0.265	0	0	0	0.265
SmVAL15	SmVAL2	6183.Smp_070250.1	6183.Smp_002630.1	0	0	0.447	0.818	0.265	0	0	0.149	0.335
SmVAL15	Branching Xylosyltransferase	6183.Smp_070250.1	6183.Smp_009810.1	0	0	0	0	0.263	0	0	0	0.263
SmVAL15	Smp_015190	6183.Smp_070250.1	6183.Smp_015190.1	0	0	0	0	0.265	0	0	0	0.265
SmVAL15	Glutamine synthetase bacteria, putative	6183.Smp_070250.1	6183.Smp_021460.1	0	0	0	0	0.265	0	0	0	0.265
SmVAL15	Egg protein C122-like	6183.Smp_070250.1	6183.Smp_032670.3	0	0	0	0	0.265	0	0	0	0.265
SmVAL15	Smp_032690	6183.Smp_070250.1	6183.Smp_032690.1	0	0	0	0	0.265	0	0	0	0.265
SmVAL15	Putative alpha crystallin A chain; Putative heat shock protein hsp16	6183.Smp_070250.1	6183.Smp_048050.1	0	0	0	0	0.265	0.063	0	0	0.281
SmVAL15	Putative alpha crystallin A chain; Putative heat shock protein hsp16	6183.Smp_070250.1	6183.Smp_049230.1	0	0	0	0	0.265	0.063	0	0	0.281
SmVAL15	Smp_148160	6183.Smp_070250.1	6183.Smp_148160.1	0	0	0	0	0.237	0	0	0	0.237
SmVAL15	Alpha-galactosidase	6183.Smp_070250.1	6183.Smp_179250.1	0	0	0	0	0.265	0	0	0	0.265
SmVAL15	Smp_171350	6183.Smp_070250.1	6183.Smp_171350.1	0	0	0	0	0.265	0	0	0	0.265
SmVAL15	SCP domain-containing protein	6183.Smp_070250.1	6183.Smp_193710.1	0	0	0	0	0.265	0	0	0	0.265
SmVAL15	Smp_129930	6183.Smp_070250.1	6183.Smp_196680.1	0	0	0	0	0.265	0	0	0	0.265
SmVAL15	Smp_136230	6183.Smp_070250.1	6183.Smp_193960.1	0	0	0	0	0.265	0	0	0	0.265
SmVAL15	Smp_156830	6183.Smp_070250.1	6183.Smp_156830.1	0	0	0	0	0.265	0	0	0	0.265
SmVAL15	Steroid dehydrogenase, putative	6183.Smp_070250.1	6183.Smp_084570.1	0	0	0	0	0.265	0	0	0	0.265
SmVAL15	Smp_192040	6183.Smp_070250.1	6183.Smp_192040.1	0	0	0	0	0.265	0	0	0	0.265
SmVAL15	Smp_078590	6183.Smp_070250.1	6183.Smp_078590.1	0	0	0	0	0.265	0	0	0	0.265
SmVAL15	Smp_165600	6183.Smp_070250.1	6183.Smp_165600.1	0	0	0	0	0.265	0	0	0	0.265
SmVAL15	Alpha-galactosidase	6183.Smp_070250.1	6183.Smp_179260.1	0	0	0	0	0.265	0	0	0	0.265
SmVAL15	Smp_193650	6183.Smp_070250.1	6183.Smp_179630.1	0	0	0	0	0.265	0	0	0	0.265
SmVAL15	Smp_166470	6183.Smp_070250.1	6183.Smp_166470.1	0	0	0	0	0.265	0	0	0	0.265
SmVAL15	Smp_089470	6183.Smp_070250.1	6183.Smp_089470.1	0	0	0	0	0.265	0	0	0	0.265
SmVAL15	Smp_166710	6183.Smp_070250.1	6183.Smp_166710.1	0	0	0	0	0.265	0	0	0	0.265
SmVAL15	Smp_165590	6183.Smp_070250.1	6183.Smp_165590.1	0	0	0	0	0.265	0	0	0	0.265
SmVAL15	Smp_130700	6183.Smp_070250.1	6183.Smp_130700.1	0	0	0	0	0.265	0	0	0	0.265
SmVAL15	Smp_150240	6183.Smp_070250.1	6183.Smp_150240.1	0	0	0	0	0.265	0	0	0	0.265
SmVAL15	Shippo-1-related	6183.Smp_070250.1	6183.Smp_154370.1	0	0	0	0	0.265	0	0	0	0.265
SmVAL15	Smp_188200	6183.Smp_070250.1	6183.Smp_188200.1	0	0	0	0	0.265	0	0	0	0.265
SmVAL15	Smp_161490	6183.Smp_070250.1	6183.Smp_072620.1	0	0	0	0	0.265	0	0	0	0.265
SmVAL15	Smp_193370	6183.Smp_070250.1	6183.Smp_193370.1	0	0	0	0	0.265	0	0	0	0.265
SmVAL15	Smp_192050	6183.Smp_070250.1	6183.Smp_192050.1	0	0	0	0	0.265	0	0	0	0.265
SmVAL15	Smp_185830	6183.Smp_070250.1	6183.Smp_185830.1	0	0	0	0	0.265	0	0	0	0.265
SmVAL15	SmVAL5	6183.Smp_070250.1	6183.Smp_179480.1	0	0	0.449	0.985	0.265	0	0	0.113	0.27
SmVAL15	Leishmanolysin-like peptidase	6183.Smp_070250.1	6183.Smp_173070.1	0	0	0	0	0.274	0	0	0	0.274
SmVAL15	Annexin	6183.Smp_070250.1	6183.Smp_164100.1	0	0	0	0	0.265	0.06	0	0	0.279
SmVAL15	Smp_120670	6183.Smp_070250.1	6183.Smp_120670.1	0	0	0.444	0.935	0.265	0	0	0	0.285
SmVAL15	SmVAL9	6183.Smp_070250.1	6183.Smp_176180.1	0	0	0.447	0.924	0.265	0	0	0.113	0.292
SmVAL15	SmVAL24	6183.Smp_070250.1	6183.Smp_141550.1	0	0	0.404	0.666	0.265	0	0	0	0.357
SmVAL2	Smp_156830	6183.Smp_002630.1	6183.Smp_156830.1	0	0	0	0	0.156	0	0	0	0.155
SmVAL2	Egg protein C122-like	6183.Smp_002630.1	6183.Smp_032670.3	0	0	0	0	0.172	0	0	0	0.171
SmVAL2	Smp_165590	6183.Smp_002630.1	6183.Smp_165590.1	0	0	0	0	0.177	0	0	0	0.177
SmVAL2	Smp_166470	6183.Smp_002630.1	6183.Smp_166470.1	0	0	0	0	0.179	0	0	0	0.179
SmVAL2	Smp_165600	6183.Smp_002630.1	6183.Smp_165600.1	0	0	0	0	0.179	0	0	0	0.179
SmVAL2	Smp_130700	6183.Smp_002630.1	6183.Smp_130700.1	0	0	0	0	0.184	0	0	0	0.183
SmVAL2	Smp_129930	6183.Smp_002630.1	6183.Smp_196680.1	0	0	0	0	0.21	0	0	0	0.21
SmVAL2	Smp_188200	6183.Smp_002630.1	6183.Smp_188200.1	0	0	0	0	0.225	0	0	0	0.224
SmVAL2	Smp_166710	6183.Smp_002630.1	6183.Smp_166710.1	0	0	0	0	0.226	0	0	0	0.225
SmVAL2	Smp_192050	6183.Smp_002630.1	6183.Smp_192050.1	0	0	0	0	0.258	0	0	0	0.258
SmVAL2	Smp_185830	6183.Smp_002630.1	6183.Smp_185830.1	0	0	0	0	0.263	0	0	0	0.263
SmVAL2	Smp_136230	6183.Smp_002630.1	6183.Smp_193960.1	0	0	0	0	0.264	0	0	0	0.264
SmVAL2	Smp_148160	6183.Smp_002630.1	6183.Smp_148160.1	0	0	0	0	0.265	0	0	0	0.265
SmVAL2	Smp_089470	6183.Smp_002630.1	6183.Smp_089470.1	0	0	0	0	0.265	0	0	0	0.265
SmVAL2	Smp_193370	6183.Smp_002630.1	6183.Smp_193370.1	0	0	0	0	0.265	0	0	0	0.265
SmVAL2	Glutamine synthetase bacteria, putative	6183.Smp_002630.1	6183.Smp_021460.1	0	0	0	0	0.265	0	0	0	0.265
SmVAL2	Shippo-1-related	6183.Smp_002630.1	6183.Smp_154370.1	0	0	0	0	0.265	0	0	0	0.265
SmVAL2	Smp_150240	6183.Smp_002630.1	6183.Smp_150240.1	0	0	0	0	0.265	0	0	0	0.265
SmVAL2	Smp_032690	6183.Smp_002630.1	6183.Smp_032690.1	0	0	0	0	0.265	0	0	0	0.265
SmVAL2	Smp_171350	6183.Smp_002630.1	6183.Smp_171350.1	0	0	0	0	0.265	0	0	0	0.265
SmVAL2	Smp_015190	6183.Smp_002630.1	6183.Smp_015190.1	0	0	0	0	0.265	0	0	0	0.265
SmVAL2	Alpha-galactosidase	6183.Smp_002630.1	6183.Smp_179250.1	0	0	0	0	0.265	0	0	0	0.265
SmVAL2	SCP domain-containing protein	6183.Smp_002630.1	6183.Smp_193710.1	0	0	0	0	0.265	0	0	0	0.265
SmVAL2	Alpha-galactosidase	6183.Smp_002630.1	6183.Smp_179260.1	0	0	0	0	0.265	0	0	0	0.265
SmVAL2	Smp_193650	6183.Smp_002630.1	6183.Smp_179630.1	0	0	0	0	0.265	0	0	0	0.265
SmVAL2	Smp_078590	6183.Smp_002630.1	6183.Smp_078590.1	0	0	0	0	0.265	0	0	0	0.265
SmVAL2	Smp_192040	6183.Smp_002630.1	6183.Smp_192040.1	0	0	0	0	0.265	0	0	0	0.265
SmVAL2	Steroid dehydrogenase, putative	6183.Smp_002630.1	6183.Smp_084570.1	0	0	0	0	0.265	0	0	0	0.265
SmVAL2	Branching Xylosyltransferase	6183.Smp_002630.1	6183.Smp_009810.1	0	0	0	0	0.265	0	0	0	0.265
SmVAL2	Annexin	6183.Smp_002630.1	6183.Smp_164100.1	0	0	0	0	0.265	0.06	0	0	0.279
SmVAL2	Putative alpha crystallin A chain; Putative heat shock protein hsp16	6183.Smp_002630.1	6183.Smp_048050.1	0	0	0	0	0.265	0.063	0	0	0.281
SmVAL2	Putative alpha crystallin A chain; Putative heat shock protein hsp16	6183.Smp_002630.1	6183.Smp_049230.1	0	0	0	0	0.265	0.063	0	0	0.281
SmVAL2	Smp_120670	6183.Smp_002630.1	6183.Smp_120670.1	0	0	0.445	0.905	0.265	0	0	0	0.294
SmVAL2	SmVAL9	6183.Smp_002630.1	6183.Smp_176180.1	0	0	0.449	0.853	0.265	0	0	0.161	0.323
SmVAL2	SmVAL5	6183.Smp_002630.1	6183.Smp_179480.1	0	0	0.447	0.824	0.265	0	0	0.161	0.334
SmVAL2	SmVAL24	6183.Smp_002630.1	6183.Smp_141550.1	0	0	0.397	0.687	0.265	0	0	0	0.35
SmVAL24	Branching Xylosyltransferase	6183.Smp_141550.1	6183.Smp_009810.1	0	0	0	0	0.264	0	0	0	0.264
SmVAL24	Smp_015190	6183.Smp_141550.1	6183.Smp_015190.1	0	0	0	0	0.265	0	0	0	0.265
SmVAL24	Glutamine synthetase bacteria, putative	6183.Smp_141550.1	6183.Smp_021460.1	0	0	0	0	0.265	0	0	0	0.265
SmVAL24	Egg protein C122-like	6183.Smp_141550.1	6183.Smp_032670.3	0	0	0	0	0.224	0	0	0	0.224
SmVAL24	Smp_032690	6183.Smp_141550.1	6183.Smp_032690.1	0	0	0	0	0.265	0	0	0	0.265
SmVAL24	Putative alpha crystallin A chain; Putative heat shock protein hsp16	6183.Smp_141550.1	6183.Smp_048050.1	0	0	0	0	0.265	0.063	0	0	0.281
SmVAL24	Putative alpha crystallin A chain; Putative heat shock protein hsp16	6183.Smp_141550.1	6183.Smp_049230.1	0	0	0	0	0.265	0.063	0	0	0.281
SmVAL24	Smp_078590	6183.Smp_141550.1	6183.Smp_078590.1	0	0	0	0	0.265	0	0	0	0.265
SmVAL24	Steroid dehydrogenase, putative	6183.Smp_141550.1	6183.Smp_084570.1	0	0	0	0	0.265	0	0	0	0.265
SmVAL24	Smp_089470	6183.Smp_141550.1	6183.Smp_089470.1	0	0	0	0	0.265	0	0	0	0.265
SmVAL24	Smp_120670	6183.Smp_141550.1	6183.Smp_120670.1	0	0	0.419	0.732	0.265	0	0	0	0.342
SmVAL24	Smp_130700	6183.Smp_141550.1	6183.Smp_130700.1	0	0	0	0	0.213	0	0	0	0.213
SmVAL24	Smp_156830	6183.Smp_141550.1	6183.Smp_156830.1	0	0	0	0	0.176	0	0	0	0.175
SmVAL24	Smp_165590	6183.Smp_141550.1	6183.Smp_165590.1	0	0	0	0	0.213	0	0	0	0.213
SmVAL24	Smp_165600	6183.Smp_141550.1	6183.Smp_165600.1	0	0	0	0	0.226	0	0	0	0.225
SmVAL24	Smp_166470	6183.Smp_141550.1	6183.Smp_166470.1	0	0	0	0	0.23	0	0	0	0.229
SmVAL24	Smp_129930	6183.Smp_141550.1	6183.Smp_196680.1	0	0	0	0	0.252	0	0	0	0.252
SmVAL24	Smp_166710	6183.Smp_141550.1	6183.Smp_166710.1	0	0	0	0	0.261	0	0	0	0.261
SmVAL24	Smp_192050	6183.Smp_141550.1	6183.Smp_192050.1	0	0	0	0	0.262	0	0	0	0.262
SmVAL24	Smp_188200	6183.Smp_141550.1	6183.Smp_188200.1	0	0	0	0	0.262	0	0	0	0.262
SmVAL24	Smp_185830	6183.Smp_141550.1	6183.Smp_185830.1	0	0	0	0	0.263	0	0	0	0.263
SmVAL24	Smp_148160	6183.Smp_141550.1	6183.Smp_148160.1	0	0	0	0	0.264	0	0	0	0.264
SmVAL24	Smp_136230	6183.Smp_141550.1	6183.Smp_193960.1	0	0	0	0	0.265	0	0	0	0.265
SmVAL24	SCP domain-containing protein	6183.Smp_141550.1	6183.Smp_193710.1	0	0	0	0.859	0.265	0	0	0	0.265
SmVAL24	Alpha-galactosidase	6183.Smp_141550.1	6183.Smp_179250.1	0	0	0	0	0.265	0	0	0	0.265
SmVAL24	Smp_171350	6183.Smp_141550.1	6183.Smp_171350.1	0	0	0	0	0.265	0	0	0	0.265
SmVAL24	Smp_192040	6183.Smp_141550.1	6183.Smp_192040.1	0	0	0	0	0.265	0	0	0	0.265
SmVAL24	Smp_193650	6183.Smp_141550.1	6183.Smp_179630.1	0	0	0	0	0.265	0	0	0	0.265
SmVAL24	Alpha-galactosidase	6183.Smp_141550.1	6183.Smp_179260.1	0	0	0	0	0.265	0	0	0	0.265
SmVAL24	Shippo-1-related	6183.Smp_141550.1	6183.Smp_154370.1	0	0	0	0	0.265	0	0	0	0.265
SmVAL24	Smp_150240	6183.Smp_141550.1	6183.Smp_150240.1	0	0	0	0	0.265	0	0	0	0.265
SmVAL24	Smp_193370	6183.Smp_141550.1	6183.Smp_193370.1	0	0	0	0	0.265	0	0	0	0.265
SmVAL24	Annexin	6183.Smp_141550.1	6183.Smp_164100.1	0	0	0	0	0.265	0.06	0	0	0.279
SmVAL24	SmVAL9	6183.Smp_141550.1	6183.Smp_176180.1	0	0	0.411	0.69	0.265	0	0	0.131	0.371
SmVAL24	SmVAL5	6183.Smp_141550.1	6183.Smp_179480.1	0	0	0.404	0.654	0.265	0	0	0.15	0.386
SmVAL5	Branching Xylosyltransferase	6183.Smp_179480.1	6183.Smp_009810.1	0	0	0	0	0.263	0	0	0	0.263
SmVAL5	Smp_015190	6183.Smp_179480.1	6183.Smp_015190.1	0	0	0	0	0.265	0	0	0	0.265
SmVAL5	Glutamine synthetase bacteria, putative	6183.Smp_179480.1	6183.Smp_021460.1	0	0	0	0	0.265	0	0	0	0.265
SmVAL5	Egg protein C122-like	6183.Smp_179480.1	6183.Smp_032670.3	0	0	0	0	0.265	0	0	0	0.265
SmVAL5	Smp_032690	6183.Smp_179480.1	6183.Smp_032690.1	0	0	0	0	0.265	0	0	0	0.265
SmVAL5	Putative alpha crystallin A chain; Putative heat shock protein hsp16	6183.Smp_179480.1	6183.Smp_048050.1	0	0	0	0	0.265	0.063	0	0	0.281
SmVAL5	Putative alpha crystallin A chain; Putative heat shock protein hsp16	6183.Smp_179480.1	6183.Smp_049230.1	0	0	0	0	0.265	0.063	0	0	0.281
SmVAL5	Smp_161490	6183.Smp_179480.1	6183.Smp_072620.1	0	0	0	0	0.265	0	0	0	0.265
SmVAL5	Smp_078590	6183.Smp_179480.1	6183.Smp_078590.1	0	0	0	0	0.265	0	0	0	0.265
SmVAL5	Steroid dehydrogenase, putative	6183.Smp_179480.1	6183.Smp_084570.1	0	0	0	0	0.265	0	0	0	0.265
SmVAL5	Smp_089470	6183.Smp_179480.1	6183.Smp_089470.1	0	0	0	0	0.265	0	0	0	0.265
SmVAL5	Smp_120670	6183.Smp_179480.1	6183.Smp_120670.1	0	0	0.444	0.936	0.265	0	0	0	0.284
SmVAL5	Smp_130700	6183.Smp_179480.1	6183.Smp_130700.1	0	0	0	0	0.265	0	0	0	0.265
SmVAL5	Smp_148160	6183.Smp_179480.1	6183.Smp_148160.1	0	0	0	0	0.226	0	0	0	0.225
SmVAL5	Smp_150240	6183.Smp_179480.1	6183.Smp_150240.1	0	0	0	0	0.265	0	0	0	0.265
SmVAL5	Shippo-1-related	6183.Smp_179480.1	6183.Smp_154370.1	0	0	0	0	0.265	0	0	0	0.265
SmVAL5	Smp_156830	6183.Smp_179480.1	6183.Smp_156830.1	0	0	0	0	0.265	0	0	0	0.265
SmVAL5	Annexin	6183.Smp_179480.1	6183.Smp_164100.1	0	0	0	0	0.265	0.06	0	0	0.279
SmVAL5	Smp_165590	6183.Smp_179480.1	6183.Smp_165590.1	0	0	0	0	0.265	0	0	0	0.265
SmVAL5	Smp_165600	6183.Smp_179480.1	6183.Smp_165600.1	0	0	0	0	0.265	0	0	0	0.265
SmVAL5	Smp_166470	6183.Smp_179480.1	6183.Smp_166470.1	0	0	0	0	0.265	0	0	0	0.265
SmVAL5	Smp_166710	6183.Smp_179480.1	6183.Smp_166710.1	0	0	0	0	0.265	0	0	0	0.265
SmVAL5	Smp_171350	6183.Smp_179480.1	6183.Smp_171350.1	0	0	0	0	0.265	0	0	0	0.265
SmVAL5	Leishmanolysin-like peptidase	6183.Smp_179480.1	6183.Smp_173070.1	0	0	0	0	0.274	0	0	0	0.274
SmVAL5	SmVAL9	6183.Smp_179480.1	6183.Smp_176180.1	0	0	0.447	0.924	0.265	0	0	0.172	0.296
SmVAL5	Alpha-galactosidase	6183.Smp_179480.1	6183.Smp_179250.1	0	0	0	0	0.265	0	0	0	0.265
SmVAL5	Alpha-galactosidase	6183.Smp_179480.1	6183.Smp_179260.1	0	0	0	0	0.265	0	0	0	0.265
SmVAL5	Smp_192040	6183.Smp_179480.1	6183.Smp_192040.1	0	0	0	0	0.265	0	0	0	0.265
SmVAL5	Smp_193650	6183.Smp_179480.1	6183.Smp_179630.1	0	0	0	0	0.265	0	0	0	0.265
SmVAL5	SCP domain-containing protein	6183.Smp_179480.1	6183.Smp_193710.1	0	0	0	0	0.265	0	0	0	0.265
SmVAL5	Smp_129930	6183.Smp_179480.1	6183.Smp_196680.1	0	0	0	0	0.265	0	0	0	0.265
SmVAL5	Smp_136230	6183.Smp_179480.1	6183.Smp_193960.1	0	0	0	0	0.265	0	0	0	0.265
SmVAL5	Smp_188200	6183.Smp_179480.1	6183.Smp_188200.1	0	0	0	0	0.265	0	0	0	0.265
SmVAL5	Smp_185830	6183.Smp_179480.1	6183.Smp_185830.1	0	0	0	0	0.265	0	0	0	0.265
SmVAL5	Smp_193370	6183.Smp_179480.1	6183.Smp_193370.1	0	0	0	0	0.265	0	0	0	0.265
SmVAL5	Smp_192050	6183.Smp_179480.1	6183.Smp_192050.1	0	0	0	0	0.265	0	0	0	0.265
SmVAL9	Branching Xylosyltransferase	6183.Smp_176180.1	6183.Smp_009810.1	0	0	0	0	0.265	0	0	0	0.265
SmVAL9	Smp_015190	6183.Smp_176180.1	6183.Smp_015190.1	0	0	0	0	0.265	0	0	0	0.265
SmVAL9	Glutamine synthetase bacteria, putative	6183.Smp_176180.1	6183.Smp_021460.1	0	0	0	0	0.265	0	0	0	0.265
SmVAL9	Egg protein C122-like	6183.Smp_176180.1	6183.Smp_032670.3	0	0	0	0	0.265	0	0	0	0.265
SmVAL9	Smp_032690	6183.Smp_176180.1	6183.Smp_032690.1	0	0	0	0	0.265	0	0	0	0.265
SmVAL9	Putative alpha crystallin A chain; Putative heat shock protein hsp16	6183.Smp_176180.1	6183.Smp_048050.1	0	0	0	0	0.265	0.063	0	0	0.281
SmVAL9	Putative alpha crystallin A chain; Putative heat shock protein hsp16	6183.Smp_176180.1	6183.Smp_049230.1	0	0	0	0	0.265	0.063	0	0	0.281
SmVAL9	Smp_161490	6183.Smp_176180.1	6183.Smp_072620.1	0	0	0	0	0.258	0	0	0	0.258
SmVAL9	Smp_078590	6183.Smp_176180.1	6183.Smp_078590.1	0	0	0	0	0.265	0	0	0	0.265
SmVAL9	Steroid dehydrogenase, putative	6183.Smp_176180.1	6183.Smp_084570.1	0	0	0	0	0.265	0	0	0	0.265
SmVAL9	Smp_089470	6183.Smp_176180.1	6183.Smp_089470.1	0	0	0	0	0.265	0	0	0	0.265
SmVAL9	Smp_120670	6183.Smp_176180.1	6183.Smp_120670.1	0	0	0.447	0.954	0.265	0	0	0	0.279
SmVAL9	Smp_130700	6183.Smp_176180.1	6183.Smp_130700.1	0	0	0	0	0.264	0	0	0	0.264
SmVAL9	Smp_148160	6183.Smp_176180.1	6183.Smp_148160.1	0	0	0	0	0.264	0	0	0	0.264
SmVAL9	Smp_150240	6183.Smp_176180.1	6183.Smp_150240.1	0	0	0	0	0.265	0	0	0	0.265
SmVAL9	Shippo-1-related	6183.Smp_176180.1	6183.Smp_154370.1	0	0	0	0	0.265	0	0	0	0.265
SmVAL9	Smp_156830	6183.Smp_176180.1	6183.Smp_156830.1	0	0	0	0	0.265	0	0	0	0.265
SmVAL9	Annexin	6183.Smp_176180.1	6183.Smp_164100.1	0	0	0	0	0.265	0.06	0	0	0.279
SmVAL9	Smp_165590	6183.Smp_176180.1	6183.Smp_165590.1	0	0	0	0	0.265	0	0	0	0.265
SmVAL9	Smp_165600	6183.Smp_176180.1	6183.Smp_165600.1	0	0	0	0	0.265	0	0	0	0.265
SmVAL9	Smp_166470	6183.Smp_176180.1	6183.Smp_166470.1	0	0	0	0	0.265	0	0	0	0.265
SmVAL9	Smp_166710	6183.Smp_176180.1	6183.Smp_166710.1	0	0	0	0	0.265	0	0	0	0.265
SmVAL9	Smp_171350	6183.Smp_176180.1	6183.Smp_171350.1	0	0	0	0	0.265	0	0	0	0.265
SmVAL9	Leishmanolysin-like peptidase	6183.Smp_176180.1	6183.Smp_173070.1	0	0	0	0	0.269	0	0	0	0.269
SmVAL9	Smp_188200	6183.Smp_176180.1	6183.Smp_188200.1	0	0	0	0	0.265	0	0	0	0.265
SmVAL9	Smp_185830	6183.Smp_176180.1	6183.Smp_185830.1	0	0	0	0	0.265	0	0	0	0.265
SmVAL9	Smp_193370	6183.Smp_176180.1	6183.Smp_193370.1	0	0	0	0	0.265	0	0	0	0.265
SmVAL9	Smp_192050	6183.Smp_176180.1	6183.Smp_192050.1	0	0	0	0	0.265	0	0	0	0.265
SmVAL9	Smp_192040	6183.Smp_176180.1	6183.Smp_192040.1	0	0	0	0	0.265	0	0	0	0.265
SmVAL9	Alpha-galactosidase	6183.Smp_176180.1	6183.Smp_179260.1	0	0	0	0	0.265	0	0	0	0.265
SmVAL9	Smp_193650	6183.Smp_176180.1	6183.Smp_179630.1	0	0	0	0	0.265	0	0	0	0.265
SmVAL9	SCP domain-containing protein	6183.Smp_176180.1	6183.Smp_193710.1	0	0	0	0	0.265	0	0	0	0.265
SmVAL9	Alpha-galactosidase	6183.Smp_176180.1	6183.Smp_179250.1	0	0	0	0	0.265	0	0	0	0.265
SmVAL9	Smp_136230	6183.Smp_176180.1	6183.Smp_193960.1	0	0	0	0	0.265	0	0	0	0.265
SmVAL9	Smp_129930	6183.Smp_176180.1	6183.Smp_196680.1	0	0	0	0	0.265	0	0	0	0.265
Putative alpha-actinin	Annexin	6183.Smp_007270.1	6183.Smp_164100.1	0	0	0	0	0.05	0.079	0.116	0	0.158
Branching Xylosyltransferase	Steroid dehydrogenase, putative	6183.Smp_009810.1	6183.Smp_084570.1	0	0	0	0	0.153	0	0	0	0.152
Branching Xylosyltransferase	Smp_032690	6183.Smp_009810.1	6183.Smp_032690.1	0	0	0	0	0.179	0	0	0	0.179
Branching Xylosyltransferase	Smp_192040	6183.Smp_009810.1	6183.Smp_192040.1	0	0	0	0	0.179	0	0	0	0.179
Branching Xylosyltransferase	Smp_089470	6183.Smp_009810.1	6183.Smp_089470.1	0	0	0	0	0.179	0	0	0	0.179
Branching Xylosyltransferase	Alpha-galactosidase	6183.Smp_009810.1	6183.Smp_179250.1	0	0	0	0	0.212	0	0	0	0.212
Branching Xylosyltransferase	Smp_015190	6183.Smp_009810.1	6183.Smp_015190.1	0	0	0	0	0.225	0	0	0	0.224
Branching Xylosyltransferase	Alpha-galactosidase	6183.Smp_009810.1	6183.Smp_179260.1	0	0	0	0	0.227	0	0	0	0.226
Branching Xylosyltransferase	Smp_171350	6183.Smp_009810.1	6183.Smp_171350.1	0	0	0	0	0.232	0	0	0	0.231
Branching Xylosyltransferase	Smp_193370	6183.Smp_009810.1	6183.Smp_193370.1	0	0	0	0	0.243	0	0	0	0.242
Branching Xylosyltransferase	Smp_078590	6183.Smp_009810.1	6183.Smp_078590.1	0	0	0	0	0.26	0	0	0	0.26
Branching Xylosyltransferase	Smp_148160	6183.Smp_009810.1	6183.Smp_148160.1	0	0	0	0	0.261	0	0	0	0.261
Branching Xylosyltransferase	SCP domain-containing protein	6183.Smp_009810.1	6183.Smp_193710.1	0	0	0	0	0.262	0	0	0	0.262
Branching Xylosyltransferase	Annexin	6183.Smp_009810.1	6183.Smp_164100.1	0	0	0	0	0.264	0	0	0	0.264
Branching Xylosyltransferase	Smp_150240	6183.Smp_009810.1	6183.Smp_150240.1	0	0	0	0	0.264	0	0	0	0.264
Branching Xylosyltransferase	Smp_120670	6183.Smp_009810.1	6183.Smp_120670.1	0	0	0	0	0.265	0	0	0	0.265
Branching Xylosyltransferase	Smp_193650	6183.Smp_009810.1	6183.Smp_179630.1	0	0	0	0	0.265	0	0	0	0.265
Branching Xylosyltransferase	Glutamine synthetase bacteria, putative	6183.Smp_009810.1	6183.Smp_021460.1	0	0	0	0	0.265	0	0	0	0.265
Branching Xylosyltransferase	Shippo-1-related	6183.Smp_009810.1	6183.Smp_154370.1	0	0	0	0	0.265	0	0	0	0.265
Smp_015190	Smp_166710	6183.Smp_015190.1	6183.Smp_166710.1	0	0	0	0	0.151	0	0	0	0.15
Smp_015190	Smp_129930	6183.Smp_015190.1	6183.Smp_196680.1	0	0	0	0	0.154	0	0	0	0.153
Smp_015190	Smp_192050	6183.Smp_015190.1	6183.Smp_192050.1	0	0	0	0	0.156	0	0	0	0.155
Smp_015190	Smp_130700	6183.Smp_015190.1	6183.Smp_130700.1	0	0	0	0	0.18	0	0	0	0.179
Smp_015190	Smp_136230	6183.Smp_015190.1	6183.Smp_193960.1	0	0	0	0	0.226	0	0	0	0.225
Smp_015190	Smp_148160	6183.Smp_015190.1	6183.Smp_148160.1	0	0	0	0	0.226	0	0	0	0.225
Smp_015190	Smp_165590	6183.Smp_015190.1	6183.Smp_165590.1	0	0	0	0	0.24	0	0	0	0.239
Smp_015190	Smp_188200	6183.Smp_015190.1	6183.Smp_188200.1	0	0	0	0	0.26	0	0	0	0.26
Smp_015190	Steroid dehydrogenase, putative	6183.Smp_015190.1	6183.Smp_084570.1	0	0	0	0	0.263	0	0	0	0.263
Smp_015190	Smp_192040	6183.Smp_015190.1	6183.Smp_192040.1	0	0	0	0	0.263	0	0	0	0.263
Smp_015190	Smp_089470	6183.Smp_015190.1	6183.Smp_089470.1	0	0	0	0	0.264	0	0	0	0.264
Smp_015190	Smp_032690	6183.Smp_015190.1	6183.Smp_032690.1	0	0	0	0	0.264	0	0	0	0.264
Smp_015190	Putative alpha crystallin A chain; Putative heat shock protein hsp16	6183.Smp_015190.1	6183.Smp_048050.1	0	0	0	0	0.265	0	0	0	0.265
Smp_015190	Smp_150240	6183.Smp_015190.1	6183.Smp_150240.1	0	0	0	0	0.265	0	0	0	0.265
Smp_015190	SCP domain-containing protein	6183.Smp_015190.1	6183.Smp_193710.1	0	0	0	0	0.265	0	0	0	0.265
Smp_015190	Glutamine synthetase bacteria, putative	6183.Smp_015190.1	6183.Smp_021460.1	0	0	0	0	0.265	0	0	0	0.265
Smp_015190	Shippo-1-related	6183.Smp_015190.1	6183.Smp_154370.1	0	0	0	0	0.265	0	0	0	0.265
Smp_015190	Annexin	6183.Smp_015190.1	6183.Smp_164100.1	0	0	0	0	0.265	0	0	0	0.265
Smp_015190	Alpha-galactosidase	6183.Smp_015190.1	6183.Smp_179260.1	0	0	0	0	0.265	0	0	0	0.265
Smp_015190	Smp_193650	6183.Smp_015190.1	6183.Smp_179630.1	0	0	0	0	0.265	0	0	0	0.265
Smp_015190	Smp_185830	6183.Smp_015190.1	6183.Smp_185830.1	0	0	0	0	0.265	0	0	0	0.265
Smp_015190	Putative alpha crystallin A chain; Putative heat shock protein hsp16	6183.Smp_015190.1	6183.Smp_049230.1	0	0	0	0	0.265	0	0	0	0.265
Smp_015190	Alpha-galactosidase	6183.Smp_015190.1	6183.Smp_179250.1	0	0	0	0	0.265	0	0	0	0.265
Smp_015190	Smp_120670	6183.Smp_015190.1	6183.Smp_120670.1	0	0	0	0	0.265	0	0	0	0.265
Smp_015190	Smp_171350	6183.Smp_015190.1	6183.Smp_171350.1	0	0	0	0	0.265	0	0	0	0.265
Smp_015190	Smp_193370	6183.Smp_015190.1	6183.Smp_193370.1	0	0	0	0	0.265	0	0	0	0.265
Smp_015190	Smp_078590	6183.Smp_015190.1	6183.Smp_078590.1	0	0	0	0	0.265	0	0	0	0.265
Glutamine synthetase bacteria, putative	Smp_156830	6183.Smp_021460.1	6183.Smp_156830.1	0	0	0	0	0.261	0	0	0	0.261
Glutamine synthetase bacteria, putative	Smp_188200	6183.Smp_021460.1	6183.Smp_188200.1	0	0	0	0	0.262	0	0	0	0.262
Glutamine synthetase bacteria, putative	Smp_130700	6183.Smp_021460.1	6183.Smp_130700.1	0	0	0	0	0.262	0	0	0	0.262
Glutamine synthetase bacteria, putative	Smp_165590	6183.Smp_021460.1	6183.Smp_165590.1	0	0	0	0	0.263	0	0	0	0.263
Glutamine synthetase bacteria, putative	Smp_166470	6183.Smp_021460.1	6183.Smp_166470.1	0	0	0	0	0.263	0	0	0	0.263
Glutamine synthetase bacteria, putative	Egg protein C122-like	6183.Smp_021460.1	6183.Smp_032670.3	0	0	0	0	0.263	0	0	0	0.263
Glutamine synthetase bacteria, putative	Smp_165600	6183.Smp_021460.1	6183.Smp_165600.1	0	0	0	0	0.263	0	0	0	0.263
Glutamine synthetase bacteria, putative	Smp_166710	6183.Smp_021460.1	6183.Smp_166710.1	0	0	0	0	0.264	0	0	0	0.264
Glutamine synthetase bacteria, putative	SCP domain-containing protein	6183.Smp_021460.1	6183.Smp_193710.1	0	0	0	0	0.265	0	0	0	0.265
Glutamine synthetase bacteria, putative	Alpha-galactosidase	6183.Smp_021460.1	6183.Smp_179250.1	0	0	0	0	0.265	0	0	0	0.265
Glutamine synthetase bacteria, putative	Smp_171350	6183.Smp_021460.1	6183.Smp_171350.1	0	0	0	0	0.265	0	0	0	0.265
Glutamine synthetase bacteria, putative	Smp_078590	6183.Smp_021460.1	6183.Smp_078590.1	0	0	0	0	0.265	0	0	0	0.265
Glutamine synthetase bacteria, putative	Alpha-galactosidase	6183.Smp_021460.1	6183.Smp_179260.1	0	0	0	0	0.265	0	0	0	0.265
Glutamine synthetase bacteria, putative	Smp_192040	6183.Smp_021460.1	6183.Smp_192040.1	0	0	0	0	0.265	0	0	0	0.265
Glutamine synthetase bacteria, putative	Smp_148160	6183.Smp_021460.1	6183.Smp_148160.1	0	0	0	0	0.265	0	0	0	0.265
Glutamine synthetase bacteria, putative	Smp_185830	6183.Smp_021460.1	6183.Smp_185830.1	0	0	0	0	0.265	0	0	0	0.265
Glutamine synthetase bacteria, putative	Smp_193370	6183.Smp_021460.1	6183.Smp_193370.1	0	0	0	0	0.265	0	0	0	0.265
Glutamine synthetase bacteria, putative	Smp_150240	6183.Smp_021460.1	6183.Smp_150240.1	0	0	0	0	0.265	0	0	0	0.265
Glutamine synthetase bacteria, putative	Shippo-1-related	6183.Smp_021460.1	6183.Smp_154370.1	0	0	0	0	0.265	0	0	0	0.265
Glutamine synthetase bacteria, putative	Smp_032690	6183.Smp_021460.1	6183.Smp_032690.1	0	0	0	0	0.265	0	0	0	0.265
Glutamine synthetase bacteria, putative	Smp_120670	6183.Smp_021460.1	6183.Smp_120670.1	0	0	0	0	0.265	0	0	0	0.265
Glutamine synthetase bacteria, putative	Smp_136230	6183.Smp_021460.1	6183.Smp_193960.1	0	0	0	0	0.265	0	0	0	0.265
Glutamine synthetase bacteria, putative	Smp_193650	6183.Smp_021460.1	6183.Smp_179630.1	0	0	0	0	0.265	0	0	0	0.265
Glutamine synthetase bacteria, putative	Steroid dehydrogenase, putative	6183.Smp_021460.1	6183.Smp_084570.1	0	0	0	0	0.265	0	0	0	0.265
Glutamine synthetase bacteria, putative	Smp_089470	6183.Smp_021460.1	6183.Smp_089470.1	0	0	0	0	0.265	0	0	0	0.265
Glutamine synthetase bacteria, putative	Smp_192050	6183.Smp_021460.1	6183.Smp_192050.1	0	0	0	0	0.265	0	0	0	0.265
Glutamine synthetase bacteria, putative	Annexin	6183.Smp_021460.1	6183.Smp_164100.1	0	0	0	0	0.265	0	0	0	0.265
Glutamine synthetase bacteria, putative	Smp_129930	6183.Smp_021460.1	6183.Smp_196680.1	0	0	0	0	0.272	0	0	0	0.272
Glutamine synthetase bacteria, putative	Putative alpha crystallin A chain; Putative heat shock protein hsp16	6183.Smp_021460.1	6183.Smp_048050.1	0	0	0	0	0.338	0	0	0.087	0.37
Glutamine synthetase bacteria, putative	Putative alpha crystallin A chain; Putative heat shock protein hsp16	6183.Smp_021460.1	6183.Smp_049230.1	0	0	0	0	0.338	0	0	0.087	0.37
Egg protein C122-like	Smp_150240	6183.Smp_032670.3	6183.Smp_150240.1	0	0	0	0	0.211	0	0	0	0.211
Egg protein C122-like	SCP domain-containing protein	6183.Smp_032670.3	6183.Smp_193710.1	0	0	0	0	0.227	0	0	0	0.226
Egg protein C122-like	Smp_193650	6183.Smp_032670.3	6183.Smp_179630.1	0	0	0	0	0.26	0	0	0	0.26
Egg protein C122-like	Smp_130700	6183.Smp_032670.3	6183.Smp_130700.1	0	0	0	0	0.262	0	0	0	0.262
Egg protein C122-like	Smp_120670	6183.Smp_032670.3	6183.Smp_120670.1	0	0	0	0	0.265	0	0	0	0.265
Egg protein C122-like	Smp_192050	6183.Smp_032670.3	6183.Smp_192050.1	0	0	0	0	0.265	0	0	0	0.265
Egg protein C122-like	Smp_166470	6183.Smp_032670.3	6183.Smp_166470.1	0	0	0	0	0.265	0	0	0	0.265
Egg protein C122-like	Smp_078590	6183.Smp_032670.3	6183.Smp_078590.1	0	0	0	0	0.265	0	0	0	0.265
Egg protein C122-like	Smp_193370	6183.Smp_032670.3	6183.Smp_193370.1	0	0	0	0	0.265	0	0	0	0.265
Egg protein C122-like	Smp_192040	6183.Smp_032670.3	6183.Smp_192040.1	0	0	0	0	0.265	0	0	0	0.265
Egg protein C122-like	Smp_165600	6183.Smp_032670.3	6183.Smp_165600.1	0	0	0	0	0.265	0	0	0	0.265
Egg protein C122-like	Smp_165590	6183.Smp_032670.3	6183.Smp_165590.1	0	0	0	0	0.265	0	0	0	0.265
Egg protein C122-like	Steroid dehydrogenase, putative	6183.Smp_032670.3	6183.Smp_084570.1	0	0	0	0	0.265	0	0	0	0.265
Egg protein C122-like	Alpha-galactosidase	6183.Smp_032670.3	6183.Smp_179250.1	0	0	0	0	0.265	0	0	0	0.265
Egg protein C122-like	Smp_156830	6183.Smp_032670.3	6183.Smp_156830.1	0	0	0	0	0.265	0	0	0	0.265
Egg protein C122-like	Smp_188200	6183.Smp_032670.3	6183.Smp_188200.1	0	0	0	0	0.265	0	0	0	0.265
Egg protein C122-like	Leishmanolysin-like peptidase	6183.Smp_032670.3	6183.Smp_173070.1	0	0	0	0	0.265	0	0	0	0.265
Egg protein C122-like	Alpha-galactosidase	6183.Smp_032670.3	6183.Smp_179260.1	0	0	0	0	0.265	0	0	0	0.265
Egg protein C122-like	Smp_032690	6183.Smp_032670.3	6183.Smp_032690.1	0	0	0	0	0.265	0	0	0	0.265
Egg protein C122-like	Smp_136230	6183.Smp_032670.3	6183.Smp_193960.1	0	0	0	0	0.265	0	0	0	0.265
Egg protein C122-like	Smp_185830	6183.Smp_032670.3	6183.Smp_185830.1	0	0	0	0	0.265	0	0	0	0.265
Egg protein C122-like	Smp_166710	6183.Smp_032670.3	6183.Smp_166710.1	0	0	0	0	0.265	0	0	0	0.265
Egg protein C122-like	Smp_161490	6183.Smp_032670.3	6183.Smp_072620.1	0	0	0	0	0.265	0	0	0	0.265
Egg protein C122-like	Smp_129930	6183.Smp_032670.3	6183.Smp_196680.1	0	0	0	0	0.265	0	0	0	0.265
Egg protein C122-like	Smp_089470	6183.Smp_032670.3	6183.Smp_089470.1	0	0	0	0	0.265	0	0	0	0.265
Smp_032690	Putative alpha crystallin A chain; Putative heat shock protein hsp16	6183.Smp_032690.1	6183.Smp_049230.1	0	0	0	0	0.262	0	0	0	0.262
Smp_032690	Putative alpha crystallin A chain; Putative heat shock protein hsp16	6183.Smp_032690.1	6183.Smp_048050.1	0	0	0	0	0.264	0	0	0	0.264
Smp_032690	Smp_156830	6183.Smp_032690.1	6183.Smp_156830.1	0	0	0	0	0.265	0	0	0	0.265
Smp_032690	Smp_188200	6183.Smp_032690.1	6183.Smp_188200.1	0	0	0	0	0.265	0	0	0	0.265
Smp_032690	Smp_165590	6183.Smp_032690.1	6183.Smp_165590.1	0	0	0	0	0.265	0	0	0	0.265
Smp_032690	Steroid dehydrogenase, putative	6183.Smp_032690.1	6183.Smp_084570.1	0	0	0	0	0.265	0	0	0	0.265
Smp_032690	Alpha-galactosidase	6183.Smp_032690.1	6183.Smp_179250.1	0	0	0	0	0.265	0	0	0	0.265
Smp_032690	Smp_165600	6183.Smp_032690.1	6183.Smp_165600.1	0	0	0	0	0.265	0	0	0	0.265
Smp_032690	Smp_078590	6183.Smp_032690.1	6183.Smp_078590.1	0	0	0	0	0.265	0	0	0	0.265
Smp_032690	Smp_193370	6183.Smp_032690.1	6183.Smp_193370.1	0	0	0	0	0.265	0	0	0	0.265
Smp_032690	Smp_171350	6183.Smp_032690.1	6183.Smp_171350.1	0	0	0	0	0.265	0	0	0	0.265
Smp_032690	Smp_192040	6183.Smp_032690.1	6183.Smp_192040.1	0	0	0	0	0.265	0	0	0	0.265
Smp_032690	Smp_166470	6183.Smp_032690.1	6183.Smp_166470.1	0	0	0	0	0.265	0	0	0	0.265
Smp_032690	Smp_120670	6183.Smp_032690.1	6183.Smp_120670.1	0	0	0	0	0.265	0	0	0	0.265
Smp_032690	Smp_130700	6183.Smp_032690.1	6183.Smp_130700.1	0	0	0	0	0.265	0	0	0	0.265
Smp_032690	Smp_192050	6183.Smp_032690.1	6183.Smp_192050.1	0	0	0	0	0.265	0	0	0	0.265
Smp_032690	Smp_089470	6183.Smp_032690.1	6183.Smp_089470.1	0	0	0	0	0.265	0	0	0	0.265
Smp_032690	Annexin	6183.Smp_032690.1	6183.Smp_164100.1	0	0	0	0	0.265	0	0	0	0.265
Smp_032690	Shippo-1-related	6183.Smp_032690.1	6183.Smp_154370.1	0	0	0	0	0.265	0	0	0	0.265
Smp_032690	Smp_161490	6183.Smp_032690.1	6183.Smp_072620.1	0	0	0	0	0.265	0	0	0	0.265
Smp_032690	Smp_129930	6183.Smp_032690.1	6183.Smp_196680.1	0	0	0	0	0.265	0	0	0	0.265
Smp_032690	SCP domain-containing protein	6183.Smp_032690.1	6183.Smp_193710.1	0	0	0	0	0.265	0	0	0	0.265
Smp_032690	Smp_150240	6183.Smp_032690.1	6183.Smp_150240.1	0	0	0	0	0.265	0	0	0	0.265
Smp_032690	Smp_166710	6183.Smp_032690.1	6183.Smp_166710.1	0	0	0	0	0.265	0	0	0	0.265
Smp_032690	Smp_136230	6183.Smp_032690.1	6183.Smp_193960.1	0	0	0	0	0.265	0	0	0	0.265
Smp_032690	Smp_185830	6183.Smp_032690.1	6183.Smp_185830.1	0	0	0	0	0.265	0	0	0	0.265
Smp_032690	Leishmanolysin-like peptidase	6183.Smp_032690.1	6183.Smp_173070.1	0	0	0	0	0.265	0	0	0	0.265
Smp_032690	Alpha-galactosidase	6183.Smp_032690.1	6183.Smp_179260.1	0	0	0	0	0.265	0	0	0	0.265
Smp_032690	Smp_193650	6183.Smp_032690.1	6183.Smp_179630.1	0	0	0	0	0.265	0	0	0	0.265
Putative alpha crystallin A chain; Putative heat shock protein hsp16	Smp_129930	6183.Smp_048050.1	6183.Smp_196680.1	0	0	0	0	0.152	0	0	0	0.151
Putative alpha crystallin A chain; Putative heat shock protein hsp16	Smp_166710	6183.Smp_048050.1	6183.Smp_166710.1	0	0	0	0	0.157	0	0	0	0.156
Putative alpha crystallin A chain; Putative heat shock protein hsp16	Smp_192050	6183.Smp_048050.1	6183.Smp_192050.1	0	0	0	0	0.173	0	0	0	0.173
Putative alpha crystallin A chain; Putative heat shock protein hsp16	Smp_185830	6183.Smp_048050.1	6183.Smp_185830.1	0	0	0	0	0.174	0	0	0	0.173
Putative alpha crystallin A chain; Putative heat shock protein hsp16	Smp_148160	6183.Smp_048050.1	6183.Smp_148160.1	0	0	0	0	0.179	0	0	0	0.179
Putative alpha crystallin A chain; Putative heat shock protein hsp16	Smp_136230	6183.Smp_048050.1	6183.Smp_193960.1	0	0	0	0	0.249	0	0	0	0.248
Putative alpha crystallin A chain; Putative heat shock protein hsp16	Smp_089470	6183.Smp_048050.1	6183.Smp_089470.1	0	0	0	0	0.258	0	0	0	0.258
Putative alpha crystallin A chain; Putative heat shock protein hsp16	Steroid dehydrogenase, putative	6183.Smp_048050.1	6183.Smp_084570.1	0	0	0	0	0.263	0	0	0	0.263
Putative alpha crystallin A chain; Putative heat shock protein hsp16	Smp_188200	6183.Smp_048050.1	6183.Smp_188200.1	0	0	0	0	0.263	0	0	0	0.263
Putative alpha crystallin A chain; Putative heat shock protein hsp16	Smp_192040	6183.Smp_048050.1	6183.Smp_192040.1	0	0	0	0	0.264	0	0	0	0.264
Putative alpha crystallin A chain; Putative heat shock protein hsp16	Smp_193650	6183.Smp_048050.1	6183.Smp_179630.1	0	0	0	0	0.265	0	0	0	0.265
Putative alpha crystallin A chain; Putative heat shock protein hsp16	Putative alpha crystallin A chain; Putative heat shock protein hsp16	6183.Smp_048050.1	6183.Smp_049230.1	0	0	0	0.982	0.265	0	0	0	0.265
Putative alpha crystallin A chain; Putative heat shock protein hsp16	Alpha-galactosidase	6183.Smp_048050.1	6183.Smp_179260.1	0	0	0	0	0.265	0	0	0	0.265
Putative alpha crystallin A chain; Putative heat shock protein hsp16	Smp_078590	6183.Smp_048050.1	6183.Smp_078590.1	0	0	0	0	0.265	0	0	0	0.265
Putative alpha crystallin A chain; Putative heat shock protein hsp16	SCP domain-containing protein	6183.Smp_048050.1	6183.Smp_193710.1	0	0	0	0	0.265	0	0	0	0.265
Putative alpha crystallin A chain; Putative heat shock protein hsp16	Alpha-galactosidase	6183.Smp_048050.1	6183.Smp_179250.1	0	0	0	0	0.265	0	0	0	0.265
Putative alpha crystallin A chain; Putative heat shock protein hsp16	Smp_171350	6183.Smp_048050.1	6183.Smp_171350.1	0	0	0	0	0.265	0	0	0	0.265
Putative alpha crystallin A chain; Putative heat shock protein hsp16	Smp_193370	6183.Smp_048050.1	6183.Smp_193370.1	0	0	0	0	0.265	0	0	0	0.265
Putative alpha crystallin A chain; Putative heat shock protein hsp16	Shippo-1-related	6183.Smp_048050.1	6183.Smp_154370.1	0	0	0	0	0.265	0	0	0	0.265
Putative alpha crystallin A chain; Putative heat shock protein hsp16	Smp_150240	6183.Smp_048050.1	6183.Smp_150240.1	0	0	0	0	0.265	0	0	0	0.265
Putative alpha crystallin A chain; Putative heat shock protein hsp16	Smp_120670	6183.Smp_048050.1	6183.Smp_120670.1	0	0	0	0	0.265	0.063	0	0	0.281
Putative alpha crystallin A chain; Putative heat shock protein hsp16	Annexin	6183.Smp_048050.1	6183.Smp_164100.1	0	0	0	0	0.265	0	0	0.091	0.303
Putative alpha crystallin A chain; Putative heat shock protein hsp16	Smp_192050	6183.Smp_049230.1	6183.Smp_192050.1	0	0	0	0	0.151	0	0	0	0.15
Putative alpha crystallin A chain; Putative heat shock protein hsp16	Smp_089470	6183.Smp_049230.1	6183.Smp_089470.1	0	0	0	0	0.179	0	0	0	0.179
Putative alpha crystallin A chain; Putative heat shock protein hsp16	Smp_136230	6183.Smp_049230.1	6183.Smp_193960.1	0	0	0	0	0.18	0	0	0	0.179
Putative alpha crystallin A chain; Putative heat shock protein hsp16	Smp_188200	6183.Smp_049230.1	6183.Smp_188200.1	0	0	0	0	0.229	0	0	0	0.228
Putative alpha crystallin A chain; Putative heat shock protein hsp16	Steroid dehydrogenase, putative	6183.Smp_049230.1	6183.Smp_084570.1	0	0	0	0	0.249	0	0	0	0.248
Putative alpha crystallin A chain; Putative heat shock protein hsp16	Smp_192040	6183.Smp_049230.1	6183.Smp_192040.1	0	0	0	0	0.262	0	0	0	0.262
Putative alpha crystallin A chain; Putative heat shock protein hsp16	Smp_078590	6183.Smp_049230.1	6183.Smp_078590.1	0	0	0	0	0.263	0	0	0	0.263
Putative alpha crystallin A chain; Putative heat shock protein hsp16	Smp_193370	6183.Smp_049230.1	6183.Smp_193370.1	0	0	0	0	0.264	0	0	0	0.264
Putative alpha crystallin A chain; Putative heat shock protein hsp16	Smp_150240	6183.Smp_049230.1	6183.Smp_150240.1	0	0	0	0	0.265	0	0	0	0.265
Putative alpha crystallin A chain; Putative heat shock protein hsp16	Shippo-1-related	6183.Smp_049230.1	6183.Smp_154370.1	0	0	0	0	0.265	0	0	0	0.265
Putative alpha crystallin A chain; Putative heat shock protein hsp16	SCP domain-containing protein	6183.Smp_049230.1	6183.Smp_193710.1	0	0	0	0	0.265	0	0	0	0.265
Putative alpha crystallin A chain; Putative heat shock protein hsp16	Smp_171350	6183.Smp_049230.1	6183.Smp_171350.1	0	0	0	0	0.265	0	0	0	0.265
Putative alpha crystallin A chain; Putative heat shock protein hsp16	Alpha-galactosidase	6183.Smp_049230.1	6183.Smp_179250.1	0	0	0	0	0.265	0	0	0	0.265
Putative alpha crystallin A chain; Putative heat shock protein hsp16	Alpha-galactosidase	6183.Smp_049230.1	6183.Smp_179260.1	0	0	0	0	0.265	0	0	0	0.265
Putative alpha crystallin A chain; Putative heat shock protein hsp16	Smp_193650	6183.Smp_049230.1	6183.Smp_179630.1	0	0	0	0	0.265	0	0	0	0.265
Putative alpha crystallin A chain; Putative heat shock protein hsp16	Smp_120670	6183.Smp_049230.1	6183.Smp_120670.1	0	0	0	0	0.265	0.063	0	0	0.281
Putative alpha crystallin A chain; Putative heat shock protein hsp16	Annexin	6183.Smp_049230.1	6183.Smp_164100.1	0	0	0	0	0.265	0	0	0.091	0.303
Ion_trans domain-containing protein	Smp_121660	6183.Smp_069240.1	6183.Smp_121660.1	0	0	0	0	0.262	0	0	0	0.262
Ion_trans domain-containing protein	Dihydropyrimidinase related protein-3 (M38 family)	6183.Smp_069240.1	6183.Smp_092460.1	0	0	0	0	0.265	0	0	0	0.265
Smp_078590	Smp_161490	6183.Smp_078590.1	6183.Smp_072620.1	0	0	0	0	0.265	0	0	0	0.265
Smp_078590	Smp_148160	6183.Smp_078590.1	6183.Smp_148160.1	0	0	0	0	0.151	0	0	0	0.15
Smp_078590	Smp_136230	6183.Smp_078590.1	6183.Smp_193960.1	0	0	0	0	0.265	0	0	0	0.265
Smp_078590	Smp_185830	6183.Smp_078590.1	6183.Smp_185830.1	0	0	0	0	0.265	0	0	0	0.265
Smp_078590	Leishmanolysin-like peptidase	6183.Smp_078590.1	6183.Smp_173070.1	0	0	0	0	0.265	0	0	0	0.265
Smp_078590	Alpha-galactosidase	6183.Smp_078590.1	6183.Smp_179260.1	0	0	0	0	0.265	0	0	0	0.265
Smp_078590	Smp_193650	6183.Smp_078590.1	6183.Smp_179630.1	0	0	0	0	0.265	0	0	0	0.265
Smp_078590	Smp_089470	6183.Smp_078590.1	6183.Smp_089470.1	0	0	0	0	0.265	0	0	0	0.265
Smp_078590	Annexin	6183.Smp_078590.1	6183.Smp_164100.1	0	0	0	0	0.265	0	0	0	0.265
Smp_078590	Shippo-1-related	6183.Smp_078590.1	6183.Smp_154370.1	0	0	0	0	0.265	0	0	0	0.265
Smp_078590	Smp_129930	6183.Smp_078590.1	6183.Smp_196680.1	0	0	0	0	0.265	0	0	0	0.265
Smp_078590	SCP domain-containing protein	6183.Smp_078590.1	6183.Smp_193710.1	0	0	0	0	0.265	0	0	0	0.265
Smp_078590	Smp_150240	6183.Smp_078590.1	6183.Smp_150240.1	0	0	0	0	0.265	0	0	0	0.265
Smp_078590	Smp_166710	6183.Smp_078590.1	6183.Smp_166710.1	0	0	0	0	0.265	0	0	0	0.265
Smp_078590	Smp_193370	6183.Smp_078590.1	6183.Smp_193370.1	0	0	0	0	0.265	0	0	0	0.265
Smp_078590	Smp_192040	6183.Smp_078590.1	6183.Smp_192040.1	0	0	0	0	0.265	0	0	0	0.265
Smp_078590	Smp_171350	6183.Smp_078590.1	6183.Smp_171350.1	0	0	0	0	0.265	0	0	0	0.265
Smp_078590	Smp_166470	6183.Smp_078590.1	6183.Smp_166470.1	0	0	0	0	0.265	0	0	0	0.265
Smp_078590	Smp_130700	6183.Smp_078590.1	6183.Smp_130700.1	0	0	0	0	0.265	0	0	0	0.265
Smp_078590	Smp_192050	6183.Smp_078590.1	6183.Smp_192050.1	0	0	0	0	0.265	0	0	0	0.265
Smp_078590	Smp_120670	6183.Smp_078590.1	6183.Smp_120670.1	0	0	0	0	0.265	0	0	0	0.265
Smp_078590	Smp_156830	6183.Smp_078590.1	6183.Smp_156830.1	0	0	0	0	0.265	0	0	0	0.265
Smp_078590	Smp_188200	6183.Smp_078590.1	6183.Smp_188200.1	0	0	0	0	0.265	0	0	0	0.265
Smp_078590	Smp_165590	6183.Smp_078590.1	6183.Smp_165590.1	0	0	0	0	0.265	0	0	0	0.265
Smp_078590	Steroid dehydrogenase, putative	6183.Smp_078590.1	6183.Smp_084570.1	0	0	0	0	0.265	0	0	0	0.265
Smp_078590	Alpha-galactosidase	6183.Smp_078590.1	6183.Smp_179250.1	0	0	0	0	0.265	0	0	0	0.265
Smp_078590	Smp_165600	6183.Smp_078590.1	6183.Smp_165600.1	0	0	0	0	0.265	0	0	0	0.265
Steroid dehydrogenase, putative	Smp_161490	6183.Smp_084570.1	6183.Smp_072620.1	0	0	0	0	0.265	0	0	0	0.265
Steroid dehydrogenase, putative	Smp_130700	6183.Smp_084570.1	6183.Smp_130700.1	0	0	0	0	0.23	0	0	0	0.229
Steroid dehydrogenase, putative	Smp_171350	6183.Smp_084570.1	6183.Smp_171350.1	0	0	0	0	0.262	0	0	0	0.262
Steroid dehydrogenase, putative	Annexin	6183.Smp_084570.1	6183.Smp_164100.1	0	0	0	0	0.263	0	0	0	0.263
Steroid dehydrogenase, putative	Shippo-1-related	6183.Smp_084570.1	6183.Smp_154370.1	0	0	0	0	0.264	0	0	0	0.264
Steroid dehydrogenase, putative	Alpha-galactosidase	6183.Smp_084570.1	6183.Smp_179260.1	0	0	0	0	0.265	0	0	0	0.265
Steroid dehydrogenase, putative	Smp_192040	6183.Smp_084570.1	6183.Smp_192040.1	0	0	0	0	0.265	0	0	0	0.265
Steroid dehydrogenase, putative	Smp_129930	6183.Smp_084570.1	6183.Smp_196680.1	0	0	0	0	0.265	0	0	0	0.265
Steroid dehydrogenase, putative	SCP domain-containing protein	6183.Smp_084570.1	6183.Smp_193710.1	0	0	0	0	0.265	0	0	0	0.265
Steroid dehydrogenase, putative	Alpha-galactosidase	6183.Smp_084570.1	6183.Smp_179250.1	0	0	0	0	0.265	0	0	0	0.265
Steroid dehydrogenase, putative	Smp_185830	6183.Smp_084570.1	6183.Smp_185830.1	0	0	0	0	0.265	0	0	0	0.265
Steroid dehydrogenase, putative	Smp_193370	6183.Smp_084570.1	6183.Smp_193370.1	0	0	0	0	0.265	0	0	0	0.265
Steroid dehydrogenase, putative	Smp_188200	6183.Smp_084570.1	6183.Smp_188200.1	0	0	0	0	0.265	0	0	0	0.265
Steroid dehydrogenase, putative	Smp_150240	6183.Smp_084570.1	6183.Smp_150240.1	0	0	0	0	0.265	0	0	0	0.265
Steroid dehydrogenase, putative	Smp_165590	6183.Smp_084570.1	6183.Smp_165590.1	0	0	0	0	0.265	0	0	0	0.265
Steroid dehydrogenase, putative	Smp_166470	6183.Smp_084570.1	6183.Smp_166470.1	0	0	0	0	0.265	0	0	0	0.265
Steroid dehydrogenase, putative	Smp_193650	6183.Smp_084570.1	6183.Smp_179630.1	0	0	0	0	0.265	0	0	0	0.265
Steroid dehydrogenase, putative	Smp_165600	6183.Smp_084570.1	6183.Smp_165600.1	0	0	0	0	0.265	0	0	0	0.265
Steroid dehydrogenase, putative	Smp_156830	6183.Smp_084570.1	6183.Smp_156830.1	0	0	0	0	0.265	0	0	0	0.265
Steroid dehydrogenase, putative	Leishmanolysin-like peptidase	6183.Smp_084570.1	6183.Smp_173070.1	0	0	0	0	0.265	0	0	0	0.265
Steroid dehydrogenase, putative	Smp_136230	6183.Smp_084570.1	6183.Smp_193960.1	0	0	0	0	0.265	0	0	0	0.265
Steroid dehydrogenase, putative	Smp_120670	6183.Smp_084570.1	6183.Smp_120670.1	0	0	0	0	0.265	0	0	0	0.265
Steroid dehydrogenase, putative	Smp_192050	6183.Smp_084570.1	6183.Smp_192050.1	0	0	0	0	0.265	0	0	0	0.265
Steroid dehydrogenase, putative	Smp_166710	6183.Smp_084570.1	6183.Smp_166710.1	0	0	0	0	0.265	0	0	0	0.265
Steroid dehydrogenase, putative	Smp_089470	6183.Smp_084570.1	6183.Smp_089470.1	0	0	0	0	0.265	0	0	0	0.265
Smp_089470	Smp_161490	6183.Smp_089470.1	6183.Smp_072620.1	0	0	0	0	0.265	0	0	0	0.265
Smp_089470	Annexin	6183.Smp_089470.1	6183.Smp_164100.1	0	0	0	0	0.263	0	0	0	0.263
Smp_089470	Shippo-1-related	6183.Smp_089470.1	6183.Smp_154370.1	0	0	0	0	0.263	0	0	0	0.263
Smp_089470	Smp_171350	6183.Smp_089470.1	6183.Smp_171350.1	0	0	0	0	0.263	0	0	0	0.263
Smp_089470	Leishmanolysin-like peptidase	6183.Smp_089470.1	6183.Smp_173070.1	0	0	0	0	0.265	0	0	0	0.265
Smp_089470	Alpha-galactosidase	6183.Smp_089470.1	6183.Smp_179260.1	0	0	0	0	0.265	0	0	0	0.265
Smp_089470	Smp_193650	6183.Smp_089470.1	6183.Smp_179630.1	0	0	0	0	0.265	0	0	0	0.265
Smp_089470	Smp_136230	6183.Smp_089470.1	6183.Smp_193960.1	0	0	0	0	0.265	0	0	0	0.265
Smp_089470	Smp_185830	6183.Smp_089470.1	6183.Smp_185830.1	0	0	0	0	0.265	0	0	0	0.265
Smp_089470	Smp_129930	6183.Smp_089470.1	6183.Smp_196680.1	0	0	0	0	0.265	0	0	0	0.265
Smp_089470	SCP domain-containing protein	6183.Smp_089470.1	6183.Smp_193710.1	0	0	0	0	0.265	0	0	0	0.265
Smp_089470	Smp_150240	6183.Smp_089470.1	6183.Smp_150240.1	0	0	0	0	0.265	0	0	0	0.265
Smp_089470	Smp_166710	6183.Smp_089470.1	6183.Smp_166710.1	0	0	0	0	0.265	0	0	0	0.265
Smp_089470	Smp_130700	6183.Smp_089470.1	6183.Smp_130700.1	0	0	0	0	0.265	0	0	0	0.265
Smp_089470	Smp_192050	6183.Smp_089470.1	6183.Smp_192050.1	0	0	0	0	0.265	0	0	0	0.265
Smp_089470	Smp_120670	6183.Smp_089470.1	6183.Smp_120670.1	0	0	0	0	0.265	0	0	0	0.265
Smp_089470	Smp_193370	6183.Smp_089470.1	6183.Smp_193370.1	0	0	0	0	0.265	0	0	0	0.265
Smp_089470	Smp_192040	6183.Smp_089470.1	6183.Smp_192040.1	0	0	0	0	0.265	0	0	0	0.265
Smp_089470	Smp_166470	6183.Smp_089470.1	6183.Smp_166470.1	0	0	0	0	0.265	0	0	0	0.265
Smp_089470	Smp_165590	6183.Smp_089470.1	6183.Smp_165590.1	0	0	0	0	0.265	0	0	0	0.265
Smp_089470	Alpha-galactosidase	6183.Smp_089470.1	6183.Smp_179250.1	0	0	0	0	0.265	0	0	0	0.265
Smp_089470	Smp_165600	6183.Smp_089470.1	6183.Smp_165600.1	0	0	0	0	0.265	0	0	0	0.265
Smp_089470	Smp_156830	6183.Smp_089470.1	6183.Smp_156830.1	0	0	0	0	0.265	0	0	0	0.265
Smp_089470	Smp_188200	6183.Smp_089470.1	6183.Smp_188200.1	0	0	0	0	0.265	0	0	0	0.265
Dihydropyrimidinase related protein-3 (M38 family)	Smp_121660	6183.Smp_092460.1	6183.Smp_121660.1	0	0	0	0	0.265	0	0	0	0.265
Smp_120670	Smp_161490	6183.Smp_120670.1	6183.Smp_072620.1	0	0	0	0	0.264	0	0	0	0.264
Smp_120670	Smp_148160	6183.Smp_120670.1	6183.Smp_148160.1	0	0	0	0	0.262	0	0	0	0.262
Smp_120670	Smp_130700	6183.Smp_120670.1	6183.Smp_130700.1	0	0	0	0	0.264	0	0	0	0.264
Smp_120670	Smp_165600	6183.Smp_120670.1	6183.Smp_165600.1	0	0	0	0	0.265	0	0	0	0.265
Smp_120670	Alpha-galactosidase	6183.Smp_120670.1	6183.Smp_179260.1	0	0	0	0	0.265	0	0	0	0.265
Smp_120670	Smp_193650	6183.Smp_120670.1	6183.Smp_179630.1	0	0	0	0	0.265	0	0	0	0.265
Smp_120670	Smp_192040	6183.Smp_120670.1	6183.Smp_192040.1	0	0	0	0	0.265	0	0	0	0.265
Smp_120670	Smp_156830	6183.Smp_120670.1	6183.Smp_156830.1	0	0	0	0	0.265	0	0	0	0.265
Smp_120670	Smp_136230	6183.Smp_120670.1	6183.Smp_193960.1	0	0	0	0	0.265	0	0	0	0.265
Smp_120670	Smp_129930	6183.Smp_120670.1	6183.Smp_196680.1	0	0	0	0	0.265	0	0	0	0.265
Smp_120670	Smp_171350	6183.Smp_120670.1	6183.Smp_171350.1	0	0	0	0	0.265	0	0	0	0.265
Smp_120670	Alpha-galactosidase	6183.Smp_120670.1	6183.Smp_179250.1	0	0	0	0	0.265	0	0	0	0.265
Smp_120670	SCP domain-containing protein	6183.Smp_120670.1	6183.Smp_193710.1	0	0	0	0	0.265	0	0	0	0.265
Smp_120670	Smp_193370	6183.Smp_120670.1	6183.Smp_193370.1	0	0	0	0	0.265	0	0	0	0.265
Smp_120670	Smp_192050	6183.Smp_120670.1	6183.Smp_192050.1	0	0	0	0	0.265	0	0	0	0.265
Smp_120670	Smp_185830	6183.Smp_120670.1	6183.Smp_185830.1	0	0	0	0	0.265	0	0	0	0.265
Smp_120670	Smp_176700*	6183.Smp_120670.1	6183.Smp_176700.1	0	0	0	0	0.265	0	0	0	0.265
Smp_120670	Smp_188200	6183.Smp_120670.1	6183.Smp_188200.1	0	0	0	0	0.265	0	0	0	0.265
Smp_120670	Smp_150240	6183.Smp_120670.1	6183.Smp_150240.1	0	0	0	0	0.265	0	0	0	0.265
Smp_120670	Smp_165590	6183.Smp_120670.1	6183.Smp_165590.1	0	0	0	0	0.265	0	0	0	0.265
Smp_120670	Smp_166710	6183.Smp_120670.1	6183.Smp_166710.1	0	0	0	0	0.265	0	0	0	0.265
Smp_120670	Smp_166470	6183.Smp_120670.1	6183.Smp_166470.1	0	0	0	0	0.265	0	0	0	0.265
Smp_120670	Leishmanolysin-like peptidase	6183.Smp_120670.1	6183.Smp_173070.1	0	0	0	0	0.273	0	0	0	0.273
Smp_120670	Annexin	6183.Smp_120670.1	6183.Smp_164100.1	0	0	0	0	0.265	0.06	0	0	0.279
Smp_129930	Smp_161490	6183.Smp_196680.1	6183.Smp_072620.1	0	0	0	0	0.265	0	0	0	0.265
Smp_129930	Smp_130700	6183.Smp_196680.1	6183.Smp_130700.1	0	0	0	0	0.263	0	0	0	0.263
Smp_129930	Smp_150240	6183.Smp_196680.1	6183.Smp_150240.1	0	0	0	0	0.229	0	0	0	0.228
Smp_129930	Smp_156830	6183.Smp_196680.1	6183.Smp_156830.1	0	0	0	0	0.265	0	0	0	0.265
Smp_129930	Smp_165590	6183.Smp_196680.1	6183.Smp_165590.1	0	0	0	0	0.265	0	0	0	0.265
Smp_129930	Smp_165600	6183.Smp_196680.1	6183.Smp_165600.1	0	0	0	0	0.265	0	0	0	0.265
Smp_129930	Smp_166470	6183.Smp_196680.1	6183.Smp_166470.1	0	0	0	0	0.265	0	0	0	0.265
Smp_129930	Smp_166710	6183.Smp_196680.1	6183.Smp_166710.1	0	0	0	0	0.265	0	0	0	0.265
Smp_129930	Smp_171350	6183.Smp_196680.1	6183.Smp_171350.1	0	0	0	0	0.151	0	0	0	0.15
Smp_129930	Leishmanolysin-like peptidase	6183.Smp_196680.1	6183.Smp_173070.1	0	0	0	0	0.265	0	0	0	0.265
Smp_129930	Alpha-galactosidase	6183.Smp_196680.1	6183.Smp_179250.1	0	0	0	0	0.265	0	0	0	0.265
Smp_129930	Alpha-galactosidase	6183.Smp_196680.1	6183.Smp_179260.1	0	0	0	0	0.265	0	0	0	0.265
Smp_129930	Smp_193650	6183.Smp_196680.1	6183.Smp_179630.1	0	0	0	0	0.263	0	0	0	0.263
Smp_129930	Smp_185830	6183.Smp_196680.1	6183.Smp_185830.1	0	0	0	0	0.265	0	0	0	0.265
Smp_129930	Smp_188200	6183.Smp_196680.1	6183.Smp_188200.1	0	0	0	0	0.265	0	0	0	0.265
Smp_129930	Smp_192040	6183.Smp_196680.1	6183.Smp_192040.1	0	0	0	0	0.265	0	0	0	0.265
Smp_129930	Smp_192050	6183.Smp_196680.1	6183.Smp_192050.1	0	0	0	0	0.265	0	0	0	0.265
Smp_129930	Smp_193370	6183.Smp_196680.1	6183.Smp_193370.1	0	0	0	0	0.265	0	0	0	0.265
Smp_129930	SCP domain-containing protein	6183.Smp_196680.1	6183.Smp_193710.1	0	0	0	0	0.26	0	0	0	0.26
Smp_129930	Smp_136230	6183.Smp_196680.1	6183.Smp_193960.1	0	0	0	0	0.265	0	0	0	0.265
Smp_130700	Smp_161490	6183.Smp_130700.1	6183.Smp_072620.1	0	0	0	0	0.179	0	0	0	0.179
Smp_130700	Shippo-1-related	6183.Smp_130700.1	6183.Smp_154370.1	0	0	0	0	0.152	0	0	0	0.151
Smp_130700	Annexin	6183.Smp_130700.1	6183.Smp_164100.1	0	0	0	0	0.152	0	0	0	0.151
Smp_130700	Smp_156830	6183.Smp_130700.1	6183.Smp_156830.1	0	0	0	0	0.174	0	0	0	0.173
Smp_130700	Smp_171350	6183.Smp_130700.1	6183.Smp_171350.1	0	0	0	0	0.178	0	0	0	0.177
Smp_130700	Smp_150240	6183.Smp_130700.1	6183.Smp_150240.1	0	0	0	0	0.179	0	0	0	0.179
Smp_130700	Leishmanolysin-like peptidase	6183.Smp_130700.1	6183.Smp_173070.1	0	0	0	0	0.201	0	0	0	0.201
Smp_130700	SCP domain-containing protein	6183.Smp_130700.1	6183.Smp_193710.1	0	0	0	0	0.211	0	0	0	0.211
Smp_130700	Smp_185830	6183.Smp_130700.1	6183.Smp_185830.1	0	0	0	0	0.217	0	0	0	0.217
Smp_130700	Smp_188200	6183.Smp_130700.1	6183.Smp_188200.1	0	0	0	0	0.225	0	0	0	0.224
Smp_130700	Smp_193650	6183.Smp_130700.1	6183.Smp_179630.1	0	0	0	0	0.245	0	0	0	0.244
Smp_130700	Smp_165600	6183.Smp_130700.1	6183.Smp_165600.1	0	0	0	0	0.26	0	0	0	0.26
Smp_130700	Smp_165590	6183.Smp_130700.1	6183.Smp_165590.1	0	0	0	0	0.26	0	0	0	0.26
Smp_130700	Smp_166470	6183.Smp_130700.1	6183.Smp_166470.1	0	0	0	0	0.261	0	0	0	0.261
Smp_130700	Alpha-galactosidase	6183.Smp_130700.1	6183.Smp_179250.1	0	0	0	0	0.262	0	0	0	0.262
Smp_130700	Alpha-galactosidase	6183.Smp_130700.1	6183.Smp_179260.1	0	0	0	0	0.263	0	0	0	0.263
Smp_130700	Smp_166710	6183.Smp_130700.1	6183.Smp_166710.1	0	0	0	0	0.263	0	0	0	0.263
Smp_130700	Smp_192050	6183.Smp_130700.1	6183.Smp_192050.1	0	0	0	0	0.263	0	0	0	0.263
Smp_130700	Smp_136230	6183.Smp_130700.1	6183.Smp_193960.1	0	0	0	0	0.264	0	0	0	0.264
Smp_130700	Smp_192040	6183.Smp_130700.1	6183.Smp_192040.1	0	0	0	0	0.265	0	0	0	0.265
Smp_130700	Smp_193370	6183.Smp_130700.1	6183.Smp_193370.1	0	0	0	0	0.265	0	0	0	0.265
Smp_136230	Smp_161490	6183.Smp_193960.1	6183.Smp_072620.1	0	0	0	0	0.265	0	0	0	0.265
Smp_136230	Smp_150240	6183.Smp_193960.1	6183.Smp_150240.1	0	0	0	0	0.265	0	0	0	0.265
Smp_136230	Shippo-1-related	6183.Smp_193960.1	6183.Smp_154370.1	0	0	0	0	0.231	0	0	0	0.23
Smp_136230	Smp_156830	6183.Smp_193960.1	6183.Smp_156830.1	0	0	0	0	0.265	0	0	0	0.265
Smp_136230	Annexin	6183.Smp_193960.1	6183.Smp_164100.1	0	0	0	0	0.226	0	0	0	0.225
Smp_136230	Smp_165590	6183.Smp_193960.1	6183.Smp_165590.1	0	0	0	0	0.265	0	0	0	0.265
Smp_136230	Smp_165600	6183.Smp_193960.1	6183.Smp_165600.1	0	0	0	0	0.265	0	0	0	0.265
Smp_136230	Smp_166470	6183.Smp_193960.1	6183.Smp_166470.1	0	0	0	0	0.265	0	0	0	0.265
Smp_136230	Smp_166710	6183.Smp_193960.1	6183.Smp_166710.1	0	0	0	0	0.265	0	0	0	0.265
Smp_136230	Smp_171350	6183.Smp_193960.1	6183.Smp_171350.1	0	0	0	0	0.258	0	0	0	0.258
Smp_136230	Leishmanolysin-like peptidase	6183.Smp_193960.1	6183.Smp_173070.1	0	0	0	0	0.265	0	0	0	0.265
Smp_136230	Alpha-galactosidase	6183.Smp_193960.1	6183.Smp_179250.1	0	0	0	0	0.265	0	0	0	0.265
Smp_136230	Alpha-galactosidase	6183.Smp_193960.1	6183.Smp_179260.1	0	0	0	0	0.265	0	0	0	0.265
Smp_136230	Smp_193650	6183.Smp_193960.1	6183.Smp_179630.1	0	0	0	0	0.265	0	0	0	0.265
Smp_136230	Smp_185830	6183.Smp_193960.1	6183.Smp_185830.1	0	0	0	0	0.265	0	0	0	0.265
Smp_136230	Smp_188200	6183.Smp_193960.1	6183.Smp_188200.1	0	0	0	0	0.265	0	0	0	0.265
Smp_136230	Smp_192040	6183.Smp_193960.1	6183.Smp_192040.1	0	0	0	0	0.265	0	0	0	0.265
Smp_136230	Smp_192050	6183.Smp_193960.1	6183.Smp_192050.1	0	0	0	0	0.265	0	0	0	0.265
Smp_136230	Smp_193370	6183.Smp_193960.1	6183.Smp_193370.1	0	0	0	0	0.265	0	0	0	0.265
Smp_136230	SCP domain-containing protein	6183.Smp_193960.1	6183.Smp_193710.1	0	0	0	0	0.265	0	0	0	0.265
Smp_148160	Alpha-galactosidase	6183.Smp_148160.1	6183.Smp_179250.1	0	0	0	0	0.154	0	0	0	0.153
Smp_148160	Alpha-galactosidase	6183.Smp_148160.1	6183.Smp_179260.1	0	0	0	0	0.174	0	0	0	0.173
Smp_148160	SCP domain-containing protein	6183.Smp_148160.1	6183.Smp_193710.1	0	0	0	0	0.263	0	0	0	0.263
Smp_148160	Annexin	6183.Smp_148160.1	6183.Smp_164100.1	0	0	0	0	0.265	0	0	0	0.265
Smp_148160	Smp_150240	6183.Smp_148160.1	6183.Smp_150240.1	0	0	0	0	0.265	0	0	0	0.265
Smp_148160	Shippo-1-related	6183.Smp_148160.1	6183.Smp_154370.1	0	0	0	0	0.265	0	0	0	0.265
Smp_148160	Smp_193650	6183.Smp_148160.1	6183.Smp_179630.1	0	0	0	0	0.265	0	0	0	0.265
Smp_148160	Smp_171350	6183.Smp_148160.1	6183.Smp_171350.1	0	0	0	0	0.265	0	0	0	0.265
Smp_150240	Smp_156830	6183.Smp_150240.1	6183.Smp_156830.1	0	0	0	0	0.159	0	0	0	0.158
Smp_150240	Smp_165590	6183.Smp_150240.1	6183.Smp_165590.1	0	0	0	0	0.18	0	0	0	0.179
Smp_150240	Smp_165600	6183.Smp_150240.1	6183.Smp_165600.1	0	0	0	0	0.225	0	0	0	0.224
Smp_150240	Smp_166470	6183.Smp_150240.1	6183.Smp_166470.1	0	0	0	0	0.226	0	0	0	0.225
Smp_150240	Smp_166710	6183.Smp_150240.1	6183.Smp_166710.1	0	0	0	0	0.259	0	0	0	0.258
Smp_150240	Smp_188200	6183.Smp_150240.1	6183.Smp_188200.1	0	0	0	0	0.262	0	0	0	0.262
Smp_150240	Smp_192050	6183.Smp_150240.1	6183.Smp_192050.1	0	0	0	0	0.262	0	0	0	0.262
Smp_150240	Smp_185830	6183.Smp_150240.1	6183.Smp_185830.1	0	0	0	0	0.262	0	0	0	0.262
Smp_150240	Alpha-galactosidase	6183.Smp_150240.1	6183.Smp_179250.1	0	0	0	0	0.265	0	0	0	0.265
Smp_150240	SCP domain-containing protein	6183.Smp_150240.1	6183.Smp_193710.1	0	0	0	0	0.265	0	0	0	0.265
Smp_150240	Annexin	6183.Smp_150240.1	6183.Smp_164100.1	0	0	0	0	0.265	0	0	0	0.265
Smp_150240	Shippo-1-related	6183.Smp_150240.1	6183.Smp_154370.1	0	0	0	0	0.265	0	0	0	0.265
Smp_150240	Alpha-galactosidase	6183.Smp_150240.1	6183.Smp_179260.1	0	0	0	0	0.265	0	0	0	0.265
Smp_150240	Smp_193650	6183.Smp_150240.1	6183.Smp_179630.1	0	0	0	0	0.265	0	0	0	0.265
Smp_150240	Smp_193370	6183.Smp_150240.1	6183.Smp_193370.1	0	0	0	0	0.265	0	0	0	0.265
Smp_150240	Smp_192040	6183.Smp_150240.1	6183.Smp_192040.1	0	0	0	0	0.265	0	0	0	0.265
Smp_150240	Smp_171350	6183.Smp_150240.1	6183.Smp_171350.1	0	0	0	0	0.265	0	0	0	0.265
Shippo-1-related	Smp_188200	6183.Smp_154370.1	6183.Smp_188200.1	0	0	0	0	0.153	0	0	0	0.152
Shippo-1-related	Smp_192050	6183.Smp_154370.1	6183.Smp_192050.1	0	0	0	0	0.155	0	0	0	0.154
Shippo-1-related	Smp_185830	6183.Smp_154370.1	6183.Smp_185830.1	0	0	0	0	0.226	0	0	0	0.225
Shippo-1-related	Smp_193650	6183.Smp_154370.1	6183.Smp_179630.1	0	0	0	0	0.265	0	0	0	0.265
Shippo-1-related	Alpha-galactosidase	6183.Smp_154370.1	6183.Smp_179260.1	0	0	0	0	0.265	0	0	0	0.265
Shippo-1-related	Smp_193370	6183.Smp_154370.1	6183.Smp_193370.1	0	0	0	0	0.265	0	0	0	0.265
Shippo-1-related	Annexin	6183.Smp_154370.1	6183.Smp_164100.1	0	0	0	0	0.265	0	0	0	0.265
Shippo-1-related	Smp_192040	6183.Smp_154370.1	6183.Smp_192040.1	0	0	0	0	0.265	0	0	0	0.265
Shippo-1-related	SCP domain-containing protein	6183.Smp_154370.1	6183.Smp_193710.1	0	0	0	0	0.265	0	0	0	0.265
Shippo-1-related	Alpha-galactosidase	6183.Smp_154370.1	6183.Smp_179250.1	0	0	0	0	0.265	0	0	0	0.265
Shippo-1-related	Smp_171350	6183.Smp_154370.1	6183.Smp_171350.1	0	0	0	0	0.265	0	0	0	0.265
Smp_156830	Smp_161490	6183.Smp_156830.1	6183.Smp_072620.1	0	0	0	0	0.265	0	0	0	0.265
Smp_156830	SCP domain-containing protein	6183.Smp_156830.1	6183.Smp_193710.1	0	0	0	0	0.179	0	0	0	0.179
Smp_156830	Smp_193650	6183.Smp_156830.1	6183.Smp_179630.1	0	0	0	0	0.23	0	0	0	0.229
Smp_156830	Smp_185830	6183.Smp_156830.1	6183.Smp_185830.1	0	0	0	0	0.264	0	0	0	0.264
Smp_156830	Smp_188200	6183.Smp_156830.1	6183.Smp_188200.1	0	0	0	0	0.265	0	0	0	0.265
Smp_156830	Smp_165590	6183.Smp_156830.1	6183.Smp_165590.1	0	0	0	0	0.265	0	0	0	0.265
Smp_156830	Alpha-galactosidase	6183.Smp_156830.1	6183.Smp_179250.1	0	0	0	0	0.265	0	0	0	0.265
Smp_156830	Smp_165600	6183.Smp_156830.1	6183.Smp_165600.1	0	0	0	0	0.265	0	0	0	0.265
Smp_156830	Smp_193370	6183.Smp_156830.1	6183.Smp_193370.1	0	0	0	0	0.265	0	0	0	0.265
Smp_156830	Smp_192040	6183.Smp_156830.1	6183.Smp_192040.1	0	0	0	0	0.265	0	0	0	0.265
Smp_156830	Smp_166470	6183.Smp_156830.1	6183.Smp_166470.1	0	0	0	0	0.265	0	0	0	0.265
Smp_156830	Smp_192050	6183.Smp_156830.1	6183.Smp_192050.1	0	0	0	0	0.265	0	0	0	0.265
Smp_156830	Smp_166710	6183.Smp_156830.1	6183.Smp_166710.1	0	0	0	0	0.265	0	0	0	0.265
Smp_156830	Leishmanolysin-like peptidase	6183.Smp_156830.1	6183.Smp_173070.1	0	0	0	0	0.265	0	0	0	0.265
Smp_156830	Alpha-galactosidase	6183.Smp_156830.1	6183.Smp_179260.1	0	0	0	0	0.265	0	0	0	0.265
Smp_161490	Smp_185830	6183.Smp_072620.1	6183.Smp_185830.1	0	0	0	0	0.262	0	0	0	0.262
Smp_161490	Alpha-galactosidase	6183.Smp_072620.1	6183.Smp_179250.1	0	0	0	0	0.263	0	0	0	0.263
Smp_161490	Alpha-galactosidase	6183.Smp_072620.1	6183.Smp_179260.1	0	0	0	0	0.264	0	0	0	0.264
Smp_161490	Smp_193370	6183.Smp_072620.1	6183.Smp_193370.1	0	0	0	0	0.265	0	0	0	0.265
Smp_161490	Smp_192040	6183.Smp_072620.1	6183.Smp_192040.1	0	0	0	0	0.265	0	0	0	0.265
Smp_161490	Smp_166470	6183.Smp_072620.1	6183.Smp_166470.1	0	0	0	0	0.265	0	0	0	0.265
Smp_161490	Smp_192050	6183.Smp_072620.1	6183.Smp_192050.1	0	0	0	0	0.265	0	0	0	0.265
Smp_161490	Smp_188200	6183.Smp_072620.1	6183.Smp_188200.1	0	0	0	0	0.265	0	0	0	0.265
Smp_161490	Smp_165590	6183.Smp_072620.1	6183.Smp_165590.1	0	0	0	0	0.265	0	0	0	0.265
Smp_161490	Smp_165600	6183.Smp_072620.1	6183.Smp_165600.1	0	0	0	0	0.265	0	0	0	0.265
Smp_161490	Leishmanolysin-like peptidase	6183.Smp_072620.1	6183.Smp_173070.1	0	0	0	0	0.265	0	0	0	0.265
Smp_161490	Smp_166710	6183.Smp_072620.1	6183.Smp_166710.1	0	0	0	0	0.265	0	0	0	0.265
Annexin	Smp_188200	6183.Smp_164100.1	6183.Smp_188200.1	0	0	0	0	0.151	0	0	0	0.15
Annexin	Smp_192050	6183.Smp_164100.1	6183.Smp_192050.1	0	0	0	0	0.153	0	0	0	0.152
Annexin	Smp_185830	6183.Smp_164100.1	6183.Smp_185830.1	0	0	0	0	0.261	0	0	0	0.261
Annexin	Smp_192040	6183.Smp_164100.1	6183.Smp_192040.1	0	0	0	0	0.264	0	0	0	0.264
Annexin	Smp_171350	6183.Smp_164100.1	6183.Smp_171350.1	0	0	0	0	0.265	0	0	0	0.265
Annexin	SCP domain-containing protein	6183.Smp_164100.1	6183.Smp_193710.1	0	0	0	0	0.265	0	0	0	0.265
Annexin	Smp_193370	6183.Smp_164100.1	6183.Smp_193370.1	0	0	0	0	0.265	0	0	0	0.265
Annexin	Smp_193650	6183.Smp_164100.1	6183.Smp_179630.1	0	0	0	0	0.265	0	0	0	0.265
Annexin	Alpha-galactosidase	6183.Smp_164100.1	6183.Smp_179260.1	0	0	0	0	0.265	0	0.087	0	0.3
Annexin	Alpha-galactosidase	6183.Smp_164100.1	6183.Smp_179250.1	0	0	0	0	0.265	0	0.087	0	0.3
Smp_165590	SCP domain-containing protein	6183.Smp_165590.1	6183.Smp_193710.1	0	0	0	0	0.215	0	0	0	0.215
Smp_165590	Smp_193650	6183.Smp_165590.1	6183.Smp_179630.1	0	0	0	0	0.261	0	0	0	0.261
Smp_165590	Smp_166710	6183.Smp_165590.1	6183.Smp_166710.1	0	0	0	0	0.265	0	0	0	0.265
Smp_165590	Smp_185830	6183.Smp_165590.1	6183.Smp_185830.1	0	0	0	0	0.265	0	0	0	0.265
Smp_165590	Leishmanolysin-like peptidase	6183.Smp_165590.1	6183.Smp_173070.1	0	0	0	0	0.265	0	0	0	0.265
Smp_165590	Alpha-galactosidase	6183.Smp_165590.1	6183.Smp_179260.1	0	0	0	0	0.265	0	0	0	0.265
Smp_165590	Smp_188200	6183.Smp_165590.1	6183.Smp_188200.1	0	0	0	0	0.265	0	0	0	0.265
Smp_165590	Smp_165600	6183.Smp_165590.1	6183.Smp_165600.1	0	0	0	0.808	0.265	0	0	0	0.265
Smp_165590	Alpha-galactosidase	6183.Smp_165590.1	6183.Smp_179250.1	0	0	0	0	0.265	0	0	0	0.265
Smp_165590	Smp_166470	6183.Smp_165590.1	6183.Smp_166470.1	0	0	0	0.972	0.265	0	0	0	0.265
Smp_165590	Smp_193370	6183.Smp_165590.1	6183.Smp_193370.1	0	0	0	0	0.265	0	0	0	0.265
Smp_165590	Smp_192040	6183.Smp_165590.1	6183.Smp_192040.1	0	0	0	0	0.265	0	0	0	0.265
Smp_165590	Smp_192050	6183.Smp_165590.1	6183.Smp_192050.1	0	0	0	0.964	0.265	0	0	0	0.265
Smp_165600	SCP domain-containing protein	6183.Smp_165600.1	6183.Smp_193710.1	0	0	0	0	0.227	0	0	0	0.226
Smp_165600	Smp_193650	6183.Smp_165600.1	6183.Smp_179630.1	0	0	0	0	0.262	0	0	0	0.262
Smp_165600	Smp_185830	6183.Smp_165600.1	6183.Smp_185830.1	0	0	0	0	0.265	0	0	0	0.265
Smp_165600	Alpha-galactosidase	6183.Smp_165600.1	6183.Smp_179260.1	0	0	0	0	0.265	0	0	0	0.265
Smp_165600	Leishmanolysin-like peptidase	6183.Smp_165600.1	6183.Smp_173070.1	0	0	0	0	0.265	0	0	0	0.265
Smp_165600	Smp_166710	6183.Smp_165600.1	6183.Smp_166710.1	0	0	0	0	0.265	0	0	0	0.265
Smp_165600	Smp_192040	6183.Smp_165600.1	6183.Smp_192040.1	0	0	0	0	0.265	0	0	0	0.265
Smp_165600	Smp_193370	6183.Smp_165600.1	6183.Smp_193370.1	0	0	0	0	0.265	0	0	0	0.265
Smp_165600	Smp_166470	6183.Smp_165600.1	6183.Smp_166470.1	0	0	0	0	0.265	0	0	0	0.265
Smp_165600	Smp_192050	6183.Smp_165600.1	6183.Smp_192050.1	0	0	0	0.805	0.265	0	0	0	0.265
Smp_165600	Smp_188200	6183.Smp_165600.1	6183.Smp_188200.1	0	0	0	0	0.265	0	0	0	0.265
Smp_165600	Alpha-galactosidase	6183.Smp_165600.1	6183.Smp_179250.1	0	0	0	0	0.265	0	0	0	0.265
Smp_166470	SCP domain-containing protein	6183.Smp_166470.1	6183.Smp_193710.1	0	0	0	0	0.244	0	0	0	0.243
Smp_166470	Smp_193650	6183.Smp_166470.1	6183.Smp_179630.1	0	0	0	0	0.262	0	0	0	0.262
Smp_166470	Alpha-galactosidase	6183.Smp_166470.1	6183.Smp_179250.1	0	0	0	0	0.265	0	0	0	0.265
Smp_166470	Smp_188200	6183.Smp_166470.1	6183.Smp_188200.1	0	0	0	0	0.265	0	0	0	0.265
Smp_166470	Smp_192050	6183.Smp_166470.1	6183.Smp_192050.1	0	0	0	0.951	0.265	0	0	0	0.265
Smp_166470	Smp_193370	6183.Smp_166470.1	6183.Smp_193370.1	0	0	0	0	0.265	0	0	0	0.265
Smp_166470	Smp_192040	6183.Smp_166470.1	6183.Smp_192040.1	0	0	0	0	0.265	0	0	0	0.265
Smp_166470	Smp_166710	6183.Smp_166470.1	6183.Smp_166710.1	0	0	0	0	0.265	0	0	0	0.265
Smp_166470	Leishmanolysin-like peptidase	6183.Smp_166470.1	6183.Smp_173070.1	0	0	0	0	0.265	0	0	0	0.265
Smp_166470	Alpha-galactosidase	6183.Smp_166470.1	6183.Smp_179260.1	0	0	0	0	0.265	0	0	0	0.265
Smp_166470	Smp_185830	6183.Smp_166470.1	6183.Smp_185830.1	0	0	0	0	0.265	0	0	0	0.265
Smp_166710	Smp_171350	6183.Smp_166710.1	6183.Smp_171350.1	0	0	0	0	0.154	0	0	0	0.153
Smp_166710	SCP domain-containing protein	6183.Smp_166710.1	6183.Smp_193710.1	0	0	0	0	0.262	0	0	0	0.262
Smp_166710	Smp_193650	6183.Smp_166710.1	6183.Smp_179630.1	0	0	0	0	0.263	0	0	0	0.263
Smp_166710	Alpha-galactosidase	6183.Smp_166710.1	6183.Smp_179260.1	0	0	0	0	0.265	0	0	0	0.265
Smp_166710	Leishmanolysin-like peptidase	6183.Smp_166710.1	6183.Smp_173070.1	0	0	0	0	0.265	0	0	0	0.265
Smp_166710	Smp_185830	6183.Smp_166710.1	6183.Smp_185830.1	0	0	0	0	0.265	0	0	0	0.265
Smp_166710	Alpha-galactosidase	6183.Smp_166710.1	6183.Smp_179250.1	0	0	0	0	0.265	0	0	0	0.265
Smp_166710	Smp_188200	6183.Smp_166710.1	6183.Smp_188200.1	0	0	0	0	0.265	0	0	0	0.265
Smp_166710	Smp_192050	6183.Smp_166710.1	6183.Smp_192050.1	0	0	0	0	0.265	0	0	0	0.265
Smp_166710	Smp_192040	6183.Smp_166710.1	6183.Smp_192040.1	0	0	0	0	0.265	0	0	0	0.265
Smp_166710	Smp_193370	6183.Smp_166710.1	6183.Smp_193370.1	0	0	0	0	0.265	0	0	0	0.265
Smp_171350	Smp_188200	6183.Smp_171350.1	6183.Smp_188200.1	0	0	0	0	0.153	0	0	0	0.152
Smp_171350	Smp_192050	6183.Smp_171350.1	6183.Smp_192050.1	0	0	0	0	0.172	0	0	0	0.171
Smp_171350	Smp_185830	6183.Smp_171350.1	6183.Smp_185830.1	0	0	0	0	0.223	0	0	0	0.223
Smp_171350	Smp_193650	6183.Smp_171350.1	6183.Smp_179630.1	0	0	0	0	0.265	0	0	0	0.265
Smp_171350	Alpha-galactosidase	6183.Smp_171350.1	6183.Smp_179260.1	0	0	0	0	0.265	0	0	0	0.265
Smp_171350	Smp_193370	6183.Smp_171350.1	6183.Smp_193370.1	0	0	0	0	0.265	0	0	0	0.265
Smp_171350	Smp_192040	6183.Smp_171350.1	6183.Smp_192040.1	0	0	0	0	0.265	0	0	0	0.265
Smp_171350	SCP domain-containing protein	6183.Smp_171350.1	6183.Smp_193710.1	0	0	0	0	0.265	0	0	0	0.265
Smp_171350	Alpha-galactosidase	6183.Smp_171350.1	6183.Smp_179250.1	0	0	0	0	0.265	0	0	0	0.265
Leishmanolysin-like peptidase	Smp_185830	6183.Smp_173070.1	6183.Smp_185830.1	0	0	0	0	0.262	0	0	0	0.262
Leishmanolysin-like peptidase	Alpha-galactosidase	6183.Smp_173070.1	6183.Smp_179250.1	0	0	0	0	0.264	0	0	0	0.264
Leishmanolysin-like peptidase	Alpha-galactosidase	6183.Smp_173070.1	6183.Smp_179260.1	0	0	0	0	0.265	0	0	0	0.265
Leishmanolysin-like peptidase	Smp_192050	6183.Smp_173070.1	6183.Smp_192050.1	0	0	0	0	0.265	0	0	0	0.265
Leishmanolysin-like peptidase	Smp_193370	6183.Smp_173070.1	6183.Smp_193370.1	0	0	0	0	0.265	0	0	0	0.265
Leishmanolysin-like peptidase	Smp_188200	6183.Smp_173070.1	6183.Smp_188200.1	0	0	0	0	0.265	0	0	0	0.265
Leishmanolysin-like peptidase	Smp_192040	6183.Smp_173070.1	6183.Smp_192040.1	0	0	0	0	0.265	0	0	0	0.265
Alpha-galactosidase	SCP domain-containing protein	6183.Smp_179250.1	6183.Smp_193710.1	0	0	0	0	0.265	0	0	0	0.265
Alpha-galactosidase	Smp_185830	6183.Smp_179250.1	6183.Smp_185830.1	0	0	0	0	0.265	0	0	0	0.265
Alpha-galactosidase	Smp_193650	6183.Smp_179250.1	6183.Smp_179630.1	0	0	0	0	0.265	0	0	0	0.265
Alpha-galactosidase	Smp_193370	6183.Smp_179250.1	6183.Smp_193370.1	0	0	0	0	0.265	0	0	0	0.265
Alpha-galactosidase	Smp_192050	6183.Smp_179250.1	6183.Smp_192050.1	0	0	0	0	0.265	0	0	0	0.265
Alpha-galactosidase	Smp_188200	6183.Smp_179250.1	6183.Smp_188200.1	0	0	0	0	0.265	0	0	0	0.265
Alpha-galactosidase	Smp_192040	6183.Smp_179250.1	6183.Smp_192040.1	0	0	0	0	0.265	0	0	0	0.265
Alpha-galactosidase	Alpha-galactosidase	6183.Smp_179250.1	6183.Smp_179260.1	0	0	0.449	0.986	0.265	0	0	0	0.269
Alpha-galactosidase	Smp_192040	6183.Smp_179260.1	6183.Smp_192040.1	0	0	0	0	0.265	0	0	0	0.265
Alpha-galactosidase	Smp_188200	6183.Smp_179260.1	6183.Smp_188200.1	0	0	0	0	0.265	0	0	0	0.265
Alpha-galactosidase	Smp_192050	6183.Smp_179260.1	6183.Smp_192050.1	0	0	0	0	0.265	0	0	0	0.265
Alpha-galactosidase	Smp_193370	6183.Smp_179260.1	6183.Smp_193370.1	0	0	0	0	0.265	0	0	0	0.265
Alpha-galactosidase	Smp_193650	6183.Smp_179260.1	6183.Smp_179630.1	0	0	0	0	0.265	0	0	0	0.265
Alpha-galactosidase	Smp_185830	6183.Smp_179260.1	6183.Smp_185830.1	0	0	0	0	0.265	0	0	0	0.265
Alpha-galactosidase	SCP domain-containing protein	6183.Smp_179260.1	6183.Smp_193710.1	0	0	0	0	0.265	0	0	0	0.265
Smp_185830	Smp_193650	6183.Smp_185830.1	6183.Smp_179630.1	0	0	0	0	0.265	0	0	0	0.265
Smp_185830	Smp_188200	6183.Smp_185830.1	6183.Smp_188200.1	0	0	0	0	0.23	0	0	0	0.229
Smp_185830	SCP domain-containing protein	6183.Smp_185830.1	6183.Smp_193710.1	0	0	0	0	0.263	0	0	0	0.263
Smp_185830	Smp_192050	6183.Smp_185830.1	6183.Smp_192050.1	0	0	0	0	0.265	0	0	0	0.265
Smp_185830	Smp_193370	6183.Smp_185830.1	6183.Smp_193370.1	0	0	0	0	0.265	0	0	0	0.265
Smp_185830	Smp_192040	6183.Smp_185830.1	6183.Smp_192040.1	0	0	0	0	0.265	0	0	0	0.265
Smp_188200	Smp_193650	6183.Smp_188200.1	6183.Smp_179630.1	0	0	0	0	0.262	0	0	0	0.262
Smp_188200	SCP domain-containing protein	6183.Smp_188200.1	6183.Smp_193710.1	0	0	0	0	0.263	0	0	0	0.263
Smp_188200	Smp_193370	6183.Smp_188200.1	6183.Smp_193370.1	0	0	0	0	0.265	0	0	0	0.265
Smp_188200	Smp_192050	6183.Smp_188200.1	6183.Smp_192050.1	0	0	0	0	0.265	0	0	0	0.265
Smp_188200	Smp_192040	6183.Smp_188200.1	6183.Smp_192040.1	0	0	0	0	0.265	0	0	0	0.265
Smp_192040	Smp_193650	6183.Smp_192040.1	6183.Smp_179630.1	0	0	0	0	0.265	0	0	0	0.265
Smp_192040	SCP domain-containing protein	6183.Smp_192040.1	6183.Smp_193710.1	0	0	0	0	0.265	0	0	0	0.265
Smp_192040	Smp_193370	6183.Smp_192040.1	6183.Smp_193370.1	0	0	0	0	0.265	0	0	0	0.265
Smp_192040	Smp_192050	6183.Smp_192040.1	6183.Smp_192050.1	0	0	0	0	0.265	0	0	0	0.265
Smp_192050	Smp_193650	6183.Smp_192050.1	6183.Smp_179630.1	0	0	0	0	0.264	0	0	0	0.264
Smp_192050	SCP domain-containing protein	6183.Smp_192050.1	6183.Smp_193710.1	0	0	0	0	0.263	0	0	0	0.263
Smp_192050	Smp_193370	6183.Smp_192050.1	6183.Smp_193370.1	0	0	0	0	0.265	0	0	0	0.265
Smp_193370	Smp_193650	6183.Smp_193370.1	6183.Smp_179630.1	0	0	0	0	0.265	0	0	0	0.265
Smp_193370	SCP domain-containing protein	6183.Smp_193370.1	6183.Smp_193710.1	0	0	0	0	0.265	0	0	0	0.265
Smp_193650	SCP domain-containing protein	6183.Smp_179630.1	6183.Smp_193710.1	0	0	0	0	0.265	0	0	0	0.265

## Sheet: Description
Accession number	Description
Smp_002630	Venom allergen-like protein 2
Smp_004710	n/a
Smp_007270	Putative alpha-actinin
Smp_009810	Branching Xylosyltransferase
Smp_015190	n/a
Smp_021460	Glutamine synthetase bacteria, putative
Smp_032670	Egg protein C122-like
Smp_032690	n/a
Smp_043650	n/a
Smp_048050	Putative alpha crystallin A chain; Putative heat shock protein hsp16
Smp_049230	Putative alpha crystallin A chain; Putative heat shock protein hsp16
Smp_069240	Ion_trans domain-containing protein
Smp_070250	Venom allergen-like (VAL) 15 protein
Smp_072620	Tegumental antigen
Smp_078590	n/a
Smp_084570	Steroid dehydrogenase, putative
Smp_089470	n/a
Smp_092460	Dihydropyrimidinase related protein-3 (M38 family)
Smp_120670	Venom allergen-like (VAL) 5 protein
Smp_121660	n/a
Smp_129930	n/a
Smp_130700	n/a
Smp_136230	n/a
Smp_141550	Venom allergen-like (VAL) 24 protein
Smp_142160	n/a
Smp_148160	n/a
Smp_150240	n/a
Smp_150650	n/a
Smp_154370	Shippo-1-related
Smp_156830	n/a
Smp_161490	n/a
Smp_164100	Annexin
Smp_165590	n/a
Smp_165600	n/a
Smp_166470	n/a
Smp_166710	n/a
Smp_171350	n/a
Smp_173070	Leishmanolysin-like peptidase
Smp_176180	Smp_176180
Smp_176700	n/a
Smp_179250	Alpha-galactosidase
Smp_179260	Alpha-galactosidase
Smp_179480	SCP domain-containing protein
Smp_179630	n/a
Smp_185830	n/a
Smp_188200	n/a
Smp_192040	n/a
Smp_192050	n/a
Smp_193370	n/a
Smp_193650	n/a
Smp_193710	SCP domain-containing protein
Smp_193960	n/a
Smp_196680	n/a
SmVAL15
SmVAL2
SmVAL24
SmVAL5
SmVAL9
