# Supplementary material for: Peptidomic Identification of Behaviour-Modulating Putative Neuropeptides in Schistosoma mansoni Miracidia
Source: Int J Mol Sci. 2026 Mar 20;27(6):2839. doi: 10.3390/ijms27062839 (PMC13026224; doi:10.3390/ijms27062839)
Supplement: Supplementary file 1 [file ijms-27-02839-s001.zip › Table S4.xlsx]

## Sheet: Sheet1
	Miracidia	Sporocyst	Cercariae	Mature
Smp_004710.1 (Sm-npp-30)	12.89	31.88	160.595	398.27
Smp_142160.1 (Sm-npp-17)	57.37	40.48	300.55	352.33
Smp_176700.1 (Sm-npp-41)	636	0	0	0
Smp_200440.1 (Sm-npp-40)	17.27	0.64	9.625	19.92
Smp_201600.1 (Sm-npp-36)	47.36	15.23	79.39	504.205
Smp_319950.1 (Sm-npp-42)	11.53	0	0	0
Smp_320000.1	1.14	0	0	0
Smp_320030.1	0	0	0	0
Smp_321760.1 (Sm-npp-43)	1.62	0.54	0	286.35
Smp_325550.1	37.76	0.27	0	0
Smp_325560.1	46.6	0.56	0	0
Smp_325580.1	261.79	3.83	0	0.095
Smp_346020.1	29.69	3.56	0	0.03
