# Supplementary material for: Peptidomic Identification of Behaviour-Modulating Putative Neuropeptides in Schistosoma mansoni Miracidia
Source: Int J Mol Sci. 2026 Mar 20;27(6):2839. doi: 10.3390/ijms27062839 (PMC13026224; doi:10.3390/ijms27062839)
Supplement: Supplementary file 1 [file ijms-27-02839-s001.zip › Table S5.xlsx]

## Sheet: Track Summary
Group	treatment	Trial	Concentration	period	replicate	Average of Mean v [mm/s]	Average of Duration [s]	Sum of TrackPerMinute	Average of L/maxD2S	Average of SD da [deg]
NP10_pre	NP10	NP10_0.1_1	0.1	pre	1	1.59676	3.96296	8.1	1.50157	21.8982
NP10_pre	NP10	NP10_0.1_2	0.1	pre	2	1.66135	2.24638	20.7	1.40778	23.0917
NP10_pre	NP10	NP10_0.1_3	0.1	pre	3	1.81543	2.62319	20.7	1.27929	13.47
NP10_pre	NP10	NP10_0.1_4	0.1	pre	4	1.74639	2.45897	23.4	1.21749	17.9056
NP10_pre	NP10	NP10_0.1_5	0.1	pre	5	1.81837	1.38095	12.6	1.07398	20.773
NP10_pre	NP10	NP10_0.1_6	0.1	pre	6	1.82922	1.75897	11.7	1.13985	19.0617
NP10_pre	NP10	NP10_0.1_7	0.1	pre	7	1.69842	1.90556	10.8	1.08441	17.1559
NP10_pre	NP10	NP10_0.1_8	0.1	pre	8	1.67874	2.41905	12.6	1.12369	17.8226
NP10_pre	NP10	NP10_0.1_9	0.1	pre	9	1.66479	2.41075	27.9	1.07447	15.9404
NP10_pre	NP10	NP10_0.01_1	0.01	pre	1	1.36508	2.97471	26.1	1.25504	21.7205
NP10_pre	NP10	NP10_0.01_2	0.01	pre	2	1.18214	2.8359	11.7	1.39015	28.2035
NP10_pre	NP10	NP10_0.01_3	0.01	pre	3	1.54299	2.83333	10.8	1.47188	21.2854
NP10_pre	NP10	NP10_0.01_4	0.01	pre	4	1.6776	2.19365	18.9	1.39012	25.0949
NP10_pre	NP10	NP10_0.01_5	0.01	pre	5	1.33148	4.47292	28.8	4.47592	43.205
NP10_pre	NP10	NP10_0.01_6	0.01	pre	6	1.65728	4.01111	10.8	2.62451	21.7534
NP10_pre	NP10	NP10_0.01_7	0.01	pre	7	1.44952	1.99048	12.6	1.50275	32.1991
NP10_pre	NP10	NP10_0.01_8	0.01	pre	8	1.57432	2.95	10.8	1.13257	27.0214
NP10_pre	NP10	NP10_0.01_9	0.01	pre	9	1.5054	5.47475	29.7	2.1242	24.2202
NP10_pre	NP10	NP10_3_1	3	pre	1	1.62196	6.99703	26.1	0	19.6874
NP10_pre	NP10	NP10_3_2	3	pre	2	1.72658	7.22577	18.9	0	19.094
NP10_pre	NP10	NP10_3_3	3	pre	3	2.12741	9.77092	10.8	0	17.6673
NP10_pre	NP10	NP10_3_4	3	pre	4	1.85822	6.043	23.4	0	20.4013
NP10_pre	NP10	NP10_3_5	3	pre	5	1.71436	10.8108	16.2	0	20.4989
NP10_pre	NP10	NP10_3_6	3	pre	6	1.95105	8.33244	8.1	0	16.1757
NP10_pre	NP10	NP10_3_7	3	pre	7	1.81956	6.57546	6.3	0	17.7339
NP10_pre	NP10	NP10_3_8	3	pre	8	1.93481	9.66799	8.1	0	17.7754
NP10_pre	NP10	NP10_3_9	3	pre	9	1.72236	5.62478	6.3	0	11.6337
NP10_pre	NP10	NP10_3_10	3	pre	10	1.84881	8.06415	15.3	0	19.3921
NP10_pre	NP10	NP10_3_11	3	pre	11	1.61562	7.88081	9	0	21.8006
NP10_pre	NP10	NP10_3_12	3	pre	12	1.28738	3.96569	8.1	0	35.6234
NP10_pst	NP10	NP10_0.1_1	0.1	pst	1	1.44307	1.36	4.5	1.36884	37.1682
NP10_pst	NP10	NP10_0.1_2	0.1	pst	2	1.65929	2.24444	21.6	1.51044	22.287
NP10_pst	NP10	NP10_0.1_3	0.1	pst	3	1.45723	2.8029	20.7	2.39107	29.6817
NP10_pst	NP10	NP10_0.1_4	0.1	pst	4	1.47382	3.58333	18	1.81123	28.1057
NP10_pst	NP10	NP10_0.1_5	0.1	pst	5	1.7516	2.11	18	1.46024	20.6285
NP10_pst	NP10	NP10_0.1_6	0.1	pst	6	1.45371	2.45714	18.9	2.09899	31.5316
NP10_pst	NP10	NP10_0.1_7	0.1	pst	7	1.29792	4.76923	11.7	1.73845	27.3021
NP10_pst	NP10	NP10_0.1_8	0.1	pst	8	1.27776	3.63889	10.8	2.6537	34.3948
NP10_pst	NP10	NP10_0.1_9	0.1	pst	9	1.45738	2.41579	34.2	1.36755	25.5846
NP10_pst	NP10	NP10_0.01_1	0.01	pst	1	1.39023	3.10952	25.2	1.7841	25.119
NP10_pst	NP10	NP10_0.01_2	0.01	pst	2	1.37109	2.49333	9	1.17588	23.1409
NP10_pst	NP10	NP10_0.01_3	0.01	pst	3	1.17835	3.50303	9.9	1.81681	36.8422
NP10_pst	NP10	NP10_0.01_4	0.01	pst	4	1.54366	2.06389	21.6	1.88468	29.2814
NP10_pst	NP10	NP10_0.01_5	0.01	pst	5	1.21304	6.36667	12.6	4.53964	43.4084
NP10_pst	NP10	NP10_0.01_6	0.01	pst	6	1.14029	2.4127	18.9	2.61906	39.3364
NP10_pst	NP10	NP10_0.01_7	0.01	pst	7	1.38694	2.28485	19.8	1.34886	26.4678
NP10_pst	NP10	NP10_0.01_8	0.01	pst	8	1.34598	2.74444	10.8	1.32211	28.7694
NP10_pst	NP10	NP10_0.01_9	0.01	pst	9	1.20217	6.71481	16.2	1.52948	35.5874
NP10_pst	NP10	NP10_3_1	3	pst	1	1.59723	6.2049	19.8	0	22.052
NP10_pst	NP10	NP10_3_2	3	pst	2	1.04469	8.53073	27.9	0	29.4011
NP10_pst	NP10	NP10_3_3	3	pst	3	1.06823	8.36908	17.1	0	34.0371
NP10_pst	NP10	NP10_3_4	3	pst	4	1.26243	12.9841	10.8	0	31.5349
NP10_pst	NP10	NP10_3_5	3	pst	5	1.33295	0.898093	9	0	20.6508
NP10_pst	NP10	NP10_3_6	3	pst	6	1.24819	9.66653	18	0	26.949
NP10_pst	NP10	NP10_3_7	3	pst	7	1.0242	12.2522	5.4	0	30.6332
NP10_pst	NP10	NP10_3_8	3	pst	8	0.946828	11.4333	9	0	40.3089
NP10_pst	NP10	NP10_3_9	3	pst	9	1.34345	10.7208	16.2	0	24.6148
NP10_pst	NP10	NP10_3_10	3	pst	10	0.921772	10.5849	16.2	0	43.34
NP10_pst	NP10	NP10_3_11	3	pst	11	0.975862	13.8373	13.5	0	42.9617
NP10_pst	NP10	NP10_3_12	3	pst	12	1.30198	11.879	3.6	0	26.0875
NP11_pre	NP11	NP11_0.1_1	0.1	pre	1	1.61556	1.94444	10.8	1.23197	20.7623
NP11_pre	NP11	NP11_0.1_2	0.1	pre	2	1.56833	2.68222	27	1.50075	19.8901
NP11_pre	NP11	NP11_0.1_3	0.1	pre	3	1.72807	3.91667	25.2	1.08729	16.2957
NP11_pre	NP11	NP11_0.1_4	0.1	pre	4	1.55138	4.24706	15.3	1.18181	26.1593
NP11_pre	NP11	NP11_0.1_5	0.1	pre	5	1.83477	2.05714	25.2	1.30986	19.5362
NP11_pre	NP11	NP11_0.1_6	0.1	pre	6	1.84392	1.64375	28.8	1.07276	13.1175
NP11_pre	NP11	NP11_0.1_7	0.1	pre	7	1.59751	2.92381	12.6	1.2983	21.5786
NP11_pre	NP11	NP11_0.1_8	0.1	pre	8	1.44238	4.63333	9	1.25989	24.5631
NP11_pre	NP11	NP11_0.1_9	0.1	pre	9	1.52913	2.97667	18	1.0472	12.5094
NP11_pre	NP11	NP11_0.01_1	0.01	pre	1	1.45003	2.24074	16.2	1.31718	22.2971
NP11_pre	NP11	NP11_0.01_2	0.01	pre	2	1.61515	2.25556	16.2	1.14297	18.5227
NP11_pre	NP11	NP11_0.01_3	0.01	pre	3	1.70805	1.83333	5.4	1.18559	21.5453
NP11_pre	NP11	NP11_0.01_4	0.01	pre	4	1.08422	6.24103	11.7	5.04817	42.1785
NP11_pre	NP11	NP11_0.01_5	0.01	pre	5	1.64985	2.29231	11.7	1.08667	16.9425
NP11_pre	NP11	NP11_0.01_6	0.01	pre	6	1.44031	2.18148	16.2	1.86858	20.4078
NP11_pre	NP11	NP11_0.01_7	0.01	pre	7	1.36408	3.01429	12.6	1.19012	21.1259
NP11_pre	NP11	NP11_0.01_8	0.01	pre	8	1.28007	2.70667	27	1.8001	29.5306
NP11_pre	NP11	NP11_0.01_9	0.01	pre	9	1.63292	2.31111	10.8	1.34161	24.049
NP11_pre	NP11	NP11_0.001_1	0.001	pre	1	1.61694	5.25	3.6	1.05887	15.1627
NP11_pre	NP11	NP11_0.001_2	0.001	pre	2	1.87064	2.57143	6.3	1.34923	19.2506
NP11_pre	NP11	NP11_0.001_3	0.001	pre	3	2.0907	1.35	14.4	1.19328	17.8611
NP11_pre	NP11	NP11_0.001_4	0.001	pre	4	1.75286	2.08667	9	1.76798	32.748
NP11_pre	NP11	NP11_0.001_5	0.001	pre	5	1.78371	2.3	1.8	1.15441	15.1025
NP11_pre	NP11	NP11_0.001_6	0.001	pre	6	1.6755	2.08148	8.1	1.22847	20.8912
NP11_pre	NP11	NP11_0.001_7	0.001	pre	7	1.96481	2.15686	15.3	1.68046	25.5265
NP11_pre	NP11	NP11_0.001_8	0.001	pre	8	1.99043	1.33333	1.8	1.62654	21.667
NP11_pre	NP11	NP11_0.001_9	0.001	pre	9	1.67149	2.5375	14.4	1.77845	19.9037
NP11_pre	NP11	NP11_3_1	3	pre	1	1.26744	9.37809	12.6	0	23.6588
NP11_pre	NP11	NP11_3_2	3	pre	2	1.96112	6.7901	24.3	0	14.8784
NP11_pre	NP11	NP11_3_3	3	pre	3	1.45395	8.0884	15.3	0	17.5932
NP11_pre	NP11	NP11_3_4	3	pre	4	1.51998	10.3879	9.9	0	22.7872
NP11_pre	NP11	NP11_3_5	3	pre	5	1.7128	6.77695	10.8	0	14.9065
NP11_pre	NP11	NP11_3_6	3	pre	6	1.80281	8.22857	6.3	0	13.726
NP11_pre	NP11	NP11_3_7	3	pre	7	1.90021	5.09643	11.7	0	16.2977
NP11_pre	NP11	NP11_3_8	3	pre	8	1.52934	17.0425	5.4	0	21.5433
NP11_pre	NP11	NP11_3_9	3	pre	9	1.3347	4.07944	12.6	0	25.4889
NP11_pre	NP11	NP11_3_10	3	pre	10	1.39089	6.2333	11.7	0	24.1195
NP11_pre	NP11	NP11_3_11	3	pre	11	1.39415	12.9446	14.4	0	28.2376
NP11_pre	NP11	NP11_3_12	3	pre	12	1.40477	10.1543	8.1	0	27.9272
NP11_pst	NP11	NP11_0.1_1	0.1	pst	1	1.43239	2.18	18	1.89315	29.8779
NP11_pst	NP11	NP11_0.1_2	0.1	pst	2	1.28021	2.75402	26.1	2.1495	25.6999
NP11_pst	NP11	NP11_0.1_3	0.1	pst	3	1.54655	2.9381	25.2	1.94598	32.3471
NP11_pst	NP11	NP11_0.1_4	0.1	pst	4	1.29044	3.88406	20.7	2.21356	30.406
NP11_pst	NP11	NP11_0.1_5	0.1	pst	5	1.3917	2.07901	24.3	1.54632	29.9696
NP11_pst	NP11	NP11_0.1_6	0.1	pst	6	1.45946	4.82292	28.8	1.75646	30.0588
NP11_pst	NP11	NP11_0.1_7	0.1	pst	7	1.2151	4.36825	18.9	2.62169	33.0431
NP11_pst	NP11	NP11_0.1_8	0.1	pst	8	1.32911	3.06667	18.9	1.44307	26.3026
NP11_pst	NP11	NP11_0.1_9	0.1	pst	9	1.26862	3.28627	15.3	1.21504	25.1964
NP11_pst	NP11	NP11_0.01_1	0.01	pst	1	1.34976	3.6	11.7	1.78969	27.577
NP11_pst	NP11	NP11_0.01_2	0.01	pst	2	1.25238	3.0254	18.9	1.55533	26.4474
NP11_pst	NP11	NP11_0.01_3	0.01	pst	3	1.20681	6.2	1.8	2.44334	20.9055
NP11_pst	NP11	NP11_0.01_4	0.01	pst	4	1.20867	8.53778	13.5	11.1427	28.1001
NP11_pst	NP11	NP11_0.01_5	0.01	pst	5	1.55264	4.64722	21.6	2.53877	23.6325
NP11_pst	NP11	NP11_0.01_7	0.01	pst	7	1.44681	4.29855	20.7	2.78799	28.7733
NP11_pst	NP11	NP11_0.01_8	0.01	pst	8	1.0393	4.38391	26.1	2.44504	32.0523
NP11_pst	NP11	NP11_0.01_9	0.01	pst	9	1.29871	2.33333	14.4	1.40781	33.0074
NP11_pst	NP11	NP11_0.001_1	0.001	pst	1	2.03635	1.6	6.3	1.04208	13.7814
NP11_pst	NP11	NP11_0.001_2	0.001	pst	2	1.56459	3.88205	11.7	1.94179	22.6752
NP11_pst	NP11	NP11_0.001_3	0.001	pst	3	1.93255	1.75333	9	1.21648	15.429
NP11_pst	NP11	NP11_0.001_4	0.001	pst	4	1.67422	1.75556	5.4	1.11279	21.0788
NP11_pst	NP11	NP11_0.001_5	0.001	pst	5	1.6627	1.77778	2.7	1.10582	25.3393
NP11_pst	NP11	NP11_0.001_6	0.001	pst	6	1.80336	1.68205	11.7	1.2072	20.0562
NP11_pst	NP11	NP11_0.001_7	0.001	pst	7	1.96187	2.08485	9.9	1.57302	14.7714
NP11_pst	NP11	NP11_0.001_8	0.001	pst	8	2.03293	1.93333	0.9	1.46728	8.225
NP11_pst	NP11	NP11_0.001_9	0.001	pst	9	1.56746	2.65714	6.3	1.30602	20.0383
NP11_pst	NP11	NP11_3_1	3	pst	1	1.0376	12.4689	32.4	0	37.6319
NP11_pst	NP11	NP11_3_2	3	pst	2	1.05178	9.53239	26.1	0	29.5046
NP11_pst	NP11	NP11_3_3	3	pst	3	0.800704	4.07778	10.8	0	35.8217
NP11_pst	NP11	NP11_3_4	3	pst	4	0.868683	13.1747	9.9	0	49.6124
NP11_pst	NP11	NP11_3_5	3	pst	5	0.65324	7.52348	17.1	0	50.8088
NP11_pst	NP11	NP11_3_6	3	pst	6	0.783238	2.10425	8.1	0	34.6868
NP11_pst	NP11	NP11_3_7	3	pst	7	0.655011	7.0319	13.5	0	35.7271
NP11_pst	NP11	NP11_3_8	3	pst	8	0.954276	16.8311	4.5	0	22.8564
NP11_pst	NP11	NP11_3_9	3	pst	9	0.855599	5.52807	17.1	0	40.8724
NP11_pst	NP11	NP11_3_10	3	pst	10	0.909532	11.5922	12.6	0	37.6243
NP11_pst	NP11	NP11_3_11	3	pst	11	0.765074	15.9126	6.3	0	39.5614
NP11_pst	NP11	NP11_3_12	3	pst	12	0.201638	9.06572	3.6	0	69.667
NP12_pre	NP12	NP12_0.1_1	0.1	pre	1	1.40496	2.92083	14.4	1.34551	16.8099
NP12_pre	NP12	NP12_0.1_2	0.1	pre	2	1.46111	3.86667	19.8	1.36075	20.6536
NP12_pre	NP12	NP12_0.1_3	0.1	pre	3	1.6566	5.23704	16.2	1.12063	20.4304
NP12_pre	NP12	NP12_0.1_4	0.1	pre	4	1.64166	3.33333	7.2	1.16398	18.9504
NP12_pre	NP12	NP12_0.1_5	0.1	pre	5	1.63302	3.33333	22.5	1.62082	29.1903
NP12_pre	NP12	NP12_0.1_6	0.1	pre	6	1.4585	2.26133	22.5	1.43909	24.5311
NP12_pre	NP12	NP12_0.1_7	0.1	pre	7	1.6092	3.42105	17.1	1.12133	20.1228
NP12_pre	NP12	NP12_0.1_8	0.1	pre	8	1.74403	2.08095	12.6	1.18564	14.2219
NP12_pre	NP12	NP12_0.1_9	0.1	pre	9	1.42729	3.1641	23.4	1.16017	15.4142
NP12_pre	NP12	NP12_0.01_1	0.01	pre	1	1.1532	4.54103	23.4	1.97914	32.3124
NP12_pre	NP12	NP12_0.01_2	0.01	pre	2	1.63705	2.29091	19.8	1.45432	22.6825
NP12_pre	NP12	NP12_0.01_3	0.01	pre	3	1.48848	1.98667	4.5	1.35942	18.537
NP12_pre	NP12	NP12_0.01_4	0.01	pre	4	1.70891	2.06667	5.4	1.0504	20.1333
NP12_pre	NP12	NP12_0.01_5	0.01	pre	5	1.628	2.43467	22.5	1.84843	23.4788
NP12_pre	NP12	NP12_0.01_6	0.01	pre	6	1.77078	2.24444	5.4	1.09235	12.0748
NP12_pre	NP12	NP12_0.01_7	0.01	pre	7	1.41336	4.04	9	1.24352	17.9082
NP12_pre	NP12	NP12_0.01_8	0.01	pre	8	1.28367	5.3641	11.7	1.41344	34.3818
NP12_pre	NP12	NP12_0.01_9	0.01	pre	9	1.30708	5.05098	15.3	1.30165	33.1608
NP12_pre	NP12	NP12_3_1	3	pre	1	1.74023	4.76303	14.4	0	15.8138
NP12_pre	NP12	NP12_3_2	3	pre	2	2.24659	8.36383	3.6	0	15.7432
NP12_pre	NP12	NP12_3_3	3	pre	3	1.89722	9.31817	7.2	0	17.6064
NP12_pre	NP12	NP12_3_4	3	pre	4	1.49569	11.0522	9.9	0	21.5147
NP12_pre	NP12	NP12_3_5	3	pre	5	1.56483	12.0123	12.6	0	20.5056
NP12_pre	NP12	NP12_3_6	3	pre	6	1.31201	10.1699	13.5	0	22.5629
NP12_pre	NP12	NP12_3_7	3	pre	7	1.68109	11.5805	11.7	0	17.5028
NP12_pre	NP12	NP12_3_8	3	pre	8	1.76198	3.80949	11.7	0	15.6604
NP12_pre	NP12	NP12_3_9	3	pre	9	1.68411	5.37949	11.7	0	19.7193
NP12_pre	NP12	NP12_3_10	3	pre	10	1.76865	7.1886	6.3	0	13.3783
NP12_pre	NP12	NP12_3_11	3	pre	11	1.21144	7.03826	5.4	0	32.7087
NP12_pre	NP12	NP12_3_12	3	pre	12	1.33881	10.7524	17.1	0	28.6887
NP12_pst	NP12	NP12_0.1_1	0.1	pst	1	1.25922	3.25	7.2	1.42169	29.0766
NP12_pst	NP12	NP12_0.1_2	0.1	pst	2	1.59257	2.20444	13.5	1.43821	23.4659
NP12_pst	NP12	NP12_0.1_3	0.1	pst	3	1.41745	6.24444	16.2	1.90241	32.5961
NP12_pst	NP12	NP12_0.1_4	0.1	pst	4	1.36621	3.03333	9	2.45152	43.5381
NP12_pst	NP12	NP12_0.1_5	0.1	pst	5	1.41245	4.74583	14.4	2.14026	24.3039
NP12_pst	NP12	NP12_0.1_6	0.1	pst	6	1.39778	2.85507	20.7	1.46839	27.2066
NP12_pst	NP12	NP12_0.1_7	0.1	pst	7	1.55582	2.8549	15.3	1.7657	20.7919
NP12_pst	NP12	NP12_0.1_8	0.1	pst	8	1.30016	2.86667	13.5	1.58483	28.3939
NP12_pst	NP12	NP12_0.1_9	0.1	pst	9	1.43587	3.77083	14.4	1.16403	17.2051
NP12_pst	NP12	NP12_0.01_1	0.01	pst	1	1.24646	3.68406	20.7	1.51321	25.4946
NP12_pst	NP12	NP12_0.01_2	0.01	pst	2	1.46486	2.50909	19.8	1.72473	22.5439
NP12_pst	NP12	NP12_0.01_3	0.01	pst	3	1.19664	7.42456	17.1	5.08124	34.5939
NP12_pst	NP12	NP12_0.01_4	0.01	pst	4	1.25276	18.0111	5.4	9.93705	33.1673
NP12_pst	NP12	NP12_0.01_5	0.01	pst	5	1.36084	3.38611	21.6	2.9228	31.4507
NP12_pst	NP12	NP12_0.01_6	0.01	pst	6	1.2526	3.89259	16.2	3.30601	30.913
NP12_pst	NP12	NP12_0.01_7	0.01	pst	7	1.35403	3.49167	7.2	1.06131	16.3707
NP12_pst	NP12	NP12_0.01_8	0.01	pst	8	1.10164	7.57143	18.9	1.96845	41.4127
NP12_pst	NP12	NP12_0.01_9	0.01	pst	9	1.30864	2.8	13.5	1.83222	33.7387
NP12_pst	NP12	NP12_3_1	3	pst	1	1.08176	12.8001	17.1	0	32.4318
NP12_pst	NP12	NP12_3_2	3	pst	2	2.31114	8.89836	7.2	0	17.3413
NP12_pst	NP12	NP12_3_3	3	pst	3	0.820575	5.3681	5.4	0	32.652
NP12_pst	NP12	NP12_3_4	3	pst	4	1.20251	7.53526	8.1	0	19.2614
NP12_pst	NP12	NP12_3_5	3	pst	5	1.44664	6.66863	11.7	0	24.2901
NP12_pst	NP12	NP12_3_6	3	pst	6	1.59914	6.5607	6.3	0	23.1043
NP12_pst	NP12	NP12_3_7	3	pst	7	0.954507	11.2831	18.9	0	34.347
NP12_pst	NP12	NP12_3_8	3	pst	8	1.32779	11.0191	13.5	0	26.1493
NP12_pst	NP12	NP12_3_9	3	pst	9	1.21894	12.5125	11.7	0	27.6452
NP12_pst	NP12	NP12_3_10	3	pst	10	1.28931	6.5	3.6	0	34.6835
NP12_pst	NP12	NP12_3_11	3	pst	11	1.15853	5.87889	18	0	31.4388
NP12_pst	NP12	NP12_3_12	3	pst	12	1.06193	4.24755	13.5	0	36.6765
NP13_pre	NP13	NP13_0.1_1	0.1	pre	1	1.64342	2.7873	18.9	1.20838	18.1234
NP13_pre	NP13	NP13_0.1_2	0.1	pre	2	1.49467	2.47179	11.7	1.62593	25.6157
NP13_pre	NP13	NP13_0.1_3	0.1	pre	3	1.73664	1.92292	28.8	1.08208	16.038
NP13_pre	NP13	NP13_0.1_4	0.1	pre	4	1.77939	1.90123	24.3	1.10773	13.464
NP13_pre	NP13	NP13_0.1_5	0.1	pre	5	1.69865	2.24561	17.1	1.30015	26.8618
NP13_pre	NP13	NP13_0.1_6	0.1	pre	6	1.67795	2.71515	19.8	1.08438	14.6427
NP13_pre	NP13	NP13_0.1_7	0.1	pre	7	1.52824	2.98889	21.6	1.2328	22.9852
NP13_pre	NP13	NP13_0.1_8	0.1	pre	8	1.47408	2.67368	17.1	1.43123	31.8857
NP13_pre	NP13	NP13_0.1_9	0.1	pre	9	1.61664	2.9	18	1.06374	14.6435
NP13_pre	NP13	NP13_0.01_1	0.01	pre	1	1.61403	2.3807	34.2	1.50257	19.0884
NP13_pre	NP13	NP13_0.01_2	0.01	pre	2	1.73839	2.10145	20.7	1.31583	22.5558
NP13_pre	NP13	NP13_0.01_3	0.01	pre	3	1.61635	2.27619	6.3	1.24266	25.6859
NP13_pre	NP13	NP13_0.01_4	0.01	pre	4	1.25886	6.43636	9.9	1.44897	23.8336
NP13_pre	NP13	NP13_0.01_5	0.01	pre	5	1.44808	2.66222	13.5	1.80963	30.7985
NP13_pre	NP13	NP13_0.01_6	0.01	pre	6	1.53914	4.44	4.5	2.47466	19.537
NP13_pre	NP13	NP13_0.01_7	0.01	pre	7	1.43188	2.58519	8.1	1.23402	19.6716
NP13_pre	NP13	NP13_0.01_8	0.01	pre	8	1.49841	2.42667	13.5	1.82087	19.1777
NP13_pre	NP13	NP13_0.01_9	0.01	pre	9	1.44016	2.81212	9.9	1.11366	19.3254
NP13_pre	NP13	NP13_0.001_1	0.001	pre	1	1.8608	1.55	7.2	1.1133	18.9245
NP13_pre	NP13	NP13_0.001_2	0.001	pre	2	1.69751	1.51852	8.1	1.58206	30.6346
NP13_pre	NP13	NP13_0.001_3	0.001	pre	3	2.18818	1.63333	10.8	1.28366	21.3412
NP13_pre	NP13	NP13_0.001_4	0.001	pre	4	1.90466	2.07778	5.4	1.13197	13.4157
NP13_pre	NP13	NP13_0.001_5	0.001	pre	5	1.76991	1.35	3.6	1.0567	26.2093
NP13_pre	NP13	NP13_0.001_6	0.001	pre	6	1.41712	10.4667	6.3	1.53803	27.9314
NP13_pre	NP13	NP13_0.001_7	0.001	pre	7	1.59749	2.85778	13.5	1.64336	20.0585
NP13_pre	NP13	NP13_0.001_8	0.001	pre	8	1.5673	2.44444	2.7	1.04924	16.1753
NP13_pre	NP13	NP13_0.001_9	0.001	pre	9	1.61848	1.82222	5.4	1.34375	16.7818
NP13_pre	NP13	NP13_3_1	3	pre	1	1.7615	5.46033	15.3	0	14.3002
NP13_pre	NP13	NP13_3_2	3	pre	2	1.84634	7.20556	10.8	0	23.212
NP13_pre	NP13	NP13_3_3	3	pre	3	1.71419	9.46476	21.6	0	15.2048
NP13_pre	NP13	NP13_3_4	3	pre	4	1.22787	9.46147	2.7	0	16.53
NP13_pre	NP13	NP13_3_5	3	pre	5	1.87108	10.7943	6.3	0	17.0741
NP13_pre	NP13	NP13_3_6	3	pre	6	1.82626	7.79837	9	0	15.7375
NP13_pre	NP13	NP13_3_7	3	pre	7	1.68017	9.01733	8.1	0	18.6548
NP13_pre	NP13	NP13_3_8	3	pre	8	1.58939	8.6668	13.5	0	22.5223
NP13_pre	NP13	NP13_3_9	3	pre	9	1.29884	10.0557	7.2	0	27.6304
NP13_pre	NP13	NP13_3_10	3	pre	10	1.40631	4.00256	11.3684	0	30.3965
NP13_pre	NP13	NP13_3_11	3	pre	11	1.45293	11.0464	12.6	0	27.4866
NP13_pre	NP13	NP13_3_12	3	pre	12	0.940385	7.05667	15.3	0	41.0218
NP13_pst	NP13	NP13_0.1_1	0.1	pst	1	1.2489	4.49778	13.5	1.79039	26.0684
NP13_pst	NP13	NP13_0.1_2	0.1	pst	2	1.32579	3.95238	6.3	1.59983	16.8427
NP13_pst	NP13	NP13_0.1_3	0.1	pst	3	1.45744	2.27619	12.6	1.60721	27.9267
NP13_pst	NP13	NP13_0.1_4	0.1	pst	4	1.43087	3	16.2	1.40184	23.9722
NP13_pst	NP13	NP13_0.1_5	0.1	pst	5	1.62248	3.45079	18.9	2.26682	23.8055
NP13_pst	NP13	NP13_0.1_6	0.1	pst	6	1.32876	2.39286	25.2	1.69565	29.8682
NP13_pst	NP13	NP13_0.1_7	0.1	pst	7	1.30163	4.42727	19.8	1.90746	31.3981
NP13_pst	NP13	NP13_0.1_8	0.1	pst	8	1.05719	5.1	12.6	1.23213	25.3278
NP13_pst	NP13	NP13_0.1_9	0.1	pst	9	1.28222	3.13793	26.1	1.19328	28.0128
NP13_pst	NP13	NP13_0.01_1	0.01	pst	1	1.51978	3	12.6	1.38606	21.5244
NP13_pst	NP13	NP13_0.01_2	0.01	pst	2	1.40906	3.17647	15.3	1.45764	24.5728
NP13_pst	NP13	NP13_0.01_3	0.01	pst	3	1.36024	2.89412	15.3	2.71073	38.6058
NP13_pst	NP13	NP13_0.01_4	0.01	pst	4	0.8625	7.11667	7.2	4.88961	46.7521
NP13_pst	NP13	NP13_0.01_5	0.01	pst	5	1.31183	2.3697	19.8	2.73644	34.4278
NP13_pst	NP13	NP13_0.01_6	0.01	pst	6	1.48559	4.71429	6.3	1.92154	20.9941
NP13_pst	NP13	NP13_0.01_7	0.01	pst	7	1.47177	2.40952	6.3	1.06328	14.974
NP13_pst	NP13	NP13_0.01_8	0.01	pst	8	1.45489	1.86667	21.6	1.59845	28.1275
NP13_pst	NP13	NP13_0.01_9	0.01	pst	9	1.38255	2.98667	9	1.45981	26.8606
NP13_pst	NP13	NP13_0.001_1	0.001	pst	1	1.72397	1.37778	2.7	1.30845	29.3273
NP13_pst	NP13	NP13_0.001_2	0.001	pst	2	1.73485	2.37778	8.1	1.13254	19.2197
NP13_pst	NP13	NP13_0.001_3	0.001	pst	3	2.07894	1.80392	15.3	1.1784	16.4332
NP13_pst	NP13	NP13_0.001_4	0.001	pst	4	1.92129	1.7	3.6	1.06057	13.5177
NP13_pst	NP13	NP13_0.001_5	0.001	pst	5	1.67621	2.42667	4.5	1.11787	14.5876
NP13_pst	NP13	NP13_0.001_6	0.001	pst	6	1.35983	4.95	3.6	1.23128	41.0575
NP13_pst	NP13	NP13_0.001_7	0.001	pst	7	1.45565	2.01481	8.1	1.37594	28.0188
NP13_pst	NP13	NP13_0.001_8	0.001	pst	8	1.66996	1.71667	3.6	1.40773	18.3987
NP13_pst	NP13	NP13_0.001_9	0.001	pst	9	1.57718	1.54815	8.1	1.17055	19.9463
NP13_pst	NP13	NP13_3_1	3	pst	1	1.08697	10.7737	12.6	0	27.7462
NP13_pst	NP13	NP13_3_2	3	pst	2	1.04042	12.7774	16.2	0	36.4487
NP13_pst	NP13	NP13_3_3	3	pst	3	1.33734	7.32156	22.5	0	26.2764
NP13_pst	NP13	NP13_3_4	3	pst	4	0.70092	14.3212	2.7	0	50.7547
NP13_pst	NP13	NP13_3_5	3	pst	5	0.650312	6.60975	14.4	0	44.4671
NP13_pst	NP13	NP13_3_6	3	pst	6	0.668678	12.0676	10.8	0	37.3412
NP13_pst	NP13	NP13_3_7	3	pst	7	0.871646	9.48708	9.9	0	29.3796
NP13_pst	NP13	NP13_3_8	3	pst	8	0.85997	8.742	20.7	0	36.6311
NP13_pst	NP13	NP13_3_9	3	pst	9	1.1503	8.64977	12.6	0	31.8816
NP13_pst	NP13	NP13_3_10	3	pst	10	1.10699	9.40384	16.1053	0	37.7394
NP13_pst	NP13	NP13_3_11	3	pst	11	0.783253	9.41763	20.7	0	38.8122
NP13_pst	NP13	NP13_3_12	3	pst	12	0.706017	11.3468	9	0	51.6215
NP05_pre	NP05	NP05_0.1_1	0.1	pre	1	1.49098	2.68333	10.8	1.09034	15.2734
NP05_pre	NP05	NP05_0.1_2	0.1	pre	2	1.82035	1.59216	15.3	1.04594	11.6455
NP05_pre	NP05	NP05_0.1_3	0.1	pre	3	1.85529	2.69444	10.8	1.41322	17.9717
NP05_pre	NP05	NP05_0.1_4	0.1	pre	4	1.73984	3.22917	14.4	1.18753	20.3172
NP05_pre	NP05	NP05_0.1_5	0.1	pre	5	1.87094	1.75238	18.9	1.19324	12.6728
NP05_pre	NP05	NP05_0.1_6	0.1	pre	6	1.55147	3.80556	10.8	1.56624	24.4413
NP05_pre	NP05	NP05_0.1_7	0.1	pre	7	1.56861	1.97255	15.3	1.42012	24.338
NP05_pre	NP05	NP05_0.1_8	0.1	pre	8	1.43722	3.23175	18.9	1.29512	19.7995
NP05_pre	NP05	NP05_0.1_9	0.1	pre	9	1.62318	1.95417	14.4	1.05705	20.7786
NP05_pre	NP05	NP05_0.01_1	0.01	pre	1	1.61128	2.17333	4.5	1.0145	6.7704
NP05_pre	NP05	NP05_0.01_2	0.01	pre	2	1.81841	1.8875	14.4	1.24307	20.7971
NP05_pre	NP05	NP05_0.01_3	0.01	pre	3	1.59055	2.09524	12.6	1.13923	20.1384
NP05_pre	NP05	NP05_0.01_4	0.01	pre	4	1.53065	1.775	7.2	1.86633	21.9864
NP05_pre	NP05	NP05_0.01_5	0.01	pre	5	1.67154	7.28333	10.8	4.21337	22.4123
NP05_pre	NP05	NP05_0.01_6	0.01	pre	6	1.57871	2.8	9.9	1.84583	20.3932
NP05_pre	NP05	NP05_0.01_7	0.01	pre	7	0.991448	9.18667	4.5	1.22402	29.3794
NP05_pre	NP05	NP05_0.01_8	0.01	pre	8	1.56926	2.77667	18	1.82861	23.7242
NP05_pre	NP05	NP05_0.01_9	0.01	pre	9	1.37556	3.93333	11.7	1.1129	23.2515
NP05_pre	NP05	NP05_3_1	3	pre	1	1.51477	7.01929	28.8	0	24.1579
NP05_pre	NP05	NP05_3_2	3	pre	2	1.99077	7.92702	24.3	0	17.5045
NP05_pre	NP05	NP05_3_3	3	pre	3	2.05178	8.19635	27	0	16.5588
NP05_pre	NP05	NP05_3_4	3	pre	4	2.15506	7.98433	30.6	0	14.1252
NP05_pre	NP05	NP05_3_5	3	pre	5	1.98084	5.13665	9	0	14.9947
NP05_pre	NP05	NP05_3_6	3	pre	6	1.93834	7.84432	49.5	0	15.8042
NP05_pre	NP05	NP05_3_7	3	pre	7	2.23112	7.11011	34.2	0	13.3166
NP05_pre	NP05	NP05_3_8	3	pre	8	2.08765	7.16844	31.5	0	15.4784
NP05_pre	NP05	NP05_3_9	3	pre	9	1.74268	9.08018	29.7	0	17.7886
NP05_pre	NP05	NP05_3_10	3	pre	10	2.37989	4.64429	32.4	0	13.6973
NP05_pre	NP05	NP05_3_11	3	pre	11	2.13975	6.38548	39.6	0	15.7515
NP05_pre	NP05	NP05_3_12	3	pre	12	2.00965	8.25809	33.3	0	14.0322
NP05_pst	NP05	NP05_0.1_1	0.1	pst	1	1.4147	2.91111	13.5	1.49569	23.9239
NP05_pst	NP05	NP05_0.1_2	0.1	pst	2	1.53761	2.84815	16.2	1.4281	22.824
NP05_pst	NP05	NP05_0.1_3	0.1	pst	3	1.5638	5.02222	16.2	2.44893	30.1028
NP05_pst	NP05	NP05_0.1_4	0.1	pst	4	1.57167	2.82778	10.8	1.48088	23.1253
NP05_pst	NP05	NP05_0.1_5	0.1	pst	5	1.45118	2.76812	20.7	1.77135	27.3177
NP05_pst	NP05	NP05_0.1_6	0.1	pst	6	1.1383	4.85926	16.2	1.78922	27.4517
NP05_pst	NP05	NP05_0.1_7	0.1	pst	7	1.51692	3.70769	23.4	2.15084	26.9342
NP05_pst	NP05	NP05_0.1_8	0.1	pst	8	1.26168	3.54359	35.1	1.61084	29.5081
NP05_pst	NP05	NP05_0.1_9	0.1	pst	9	1.25764	3.73968	18.9	1.90903	28.3394
NP05_pst	NP05	NP05_0.01_1	0.01	pst	1	1.48152	2.17778	5.4	1.24308	20.9872
NP05_pst	NP05	NP05_0.01_2	0.01	pst	2	1.64802	2.21538	11.7	1.16211	16.6327
NP05_pst	NP05	NP05_0.01_3	0.01	pst	3	1.31448	3.6	1.8	2.11173	34.5445
NP05_pst	NP05	NP05_0.01_4	0.01	pst	4	1.7331	1.6	2.7	1.54917	17.8893
NP05_pst	NP05	NP05_0.01_5	0.01	pst	5	1.4631	2.61852	16.2	1.46765	22.5761
NP05_pst	NP05	NP05_0.01_6	0.01	pst	6	1.39906	4.01905	12.6	2.87748	31.3024
NP05_pst	NP05	NP05_0.01_7	0.01	pst	7	0.951823	6.21905	6.3	1.34922	41.3296
NP05_pst	NP05	NP05_0.01_8	0.01	pst	8	1.50879	3.59048	25.2	1.98069	24.1157
NP05_pst	NP05	NP05_0.01_9	0.01	pst	9	1.34109	3.19583	14.4	1.31222	23.8259
NP05_pst	NP05	NP05_3_1	3	pst	1	1.58794	8.71417	32.4	0	25.253
NP05_pst	NP05	NP05_3_2	3	pst	2	1.58373	9.88212	67.5	0	23.8028
NP05_pst	NP05	NP05_3_3	3	pst	3	1.63755	6.78885	46.8	0	23.8003
NP05_pst	NP05	NP05_3_4	3	pst	4	1.7029	8.81914	31.5	0	23.7763
NP05_pst	NP05	NP05_3_5	3	pst	5	1.26635	6.91136	23.4	0	34.9148
NP05_pst	NP05	NP05_3_6	3	pst	6	1.61585	9.44561	71.1	0	29.5592
NP05_pst	NP05	NP05_3_7	3	pst	7	1.52888	9.69034	74.7	0	26.7323
NP05_pst	NP05	NP05_3_8	3	pst	8	1.38049	7.80234	54	0	31.8312
NP05_pst	NP05	NP05_3_9	3	pst	9	1.46611	11.8838	56.7	0	30.1419
NP05_pst	NP05	NP05_3_10	3	pst	10	1.43586	7.32733	81.9	0	30.7818
NP05_pst	NP05	NP05_3_11	3	pst	11	1.312	8.15297	55.8	0	37.1529
NP05_pst	NP05	NP05_3_12	3	pst	12	1.32012	9.20785	51.3	0	33.9656
NP06_pre	NP06	NP06_0.1_1	0.1	pre	1	1.49162	2.02424	19.8	1.25345	23.6332
NP06_pre	NP06	NP06_0.1_2	0.1	pre	2	1.75722	1.49111	27	1.15493	21.4708
NP06_pre	NP06	NP06_0.1_3	0.1	pre	3	1.35931	3.11333	9	1.09699	18.5706
NP06_pre	NP06	NP06_0.1_4	0.1	pre	4	1.77259	1.85667	18	1.18078	15.1908
NP06_pre	NP06	NP06_0.1_5	0.1	pre	5	1.75657	3.96768	29.7	1.16718	20.7041
NP06_pre	NP06	NP06_0.1_6	0.1	pre	6	1.67465	2.02564	23.4	1.28922	18.7368
NP06_pre	NP06	NP06_0.1_7	0.1	pre	7	1.68033	3.01389	21.6	1.37888	18.527
NP06_pre	NP06	NP06_0.1_8	0.1	pre	8	1.56665	4.21961	15.3	2.47607	15.7982
NP06_pre	NP06	NP06_0.1_9	0.1	pre	9	1.41173	3.64938	24.3	1.18656	21.9417
NP06_pre	NP06	NP06_0.01_1	0.01	pre	1	1.30345	3.55439	17.1	1.24565	24.9285
NP06_pre	NP06	NP06_0.01_2	0.01	pre	2	1.37062	3.09333	4.5	1.24509	28.5172
NP06_pre	NP06	NP06_0.01_3	0.01	pre	3	1.47395	2.11667	14.4	1.56758	25.0269
NP06_pre	NP06	NP06_0.01_4	0.01	pre	4	1.49494	4.3619	12.6	2.26278	22.3627
NP06_pre	NP06	NP06_0.01_5	0.01	pre	5	1.50917	2.96	22.5	1.54949	25.665
NP06_pre	NP06	NP06_0.01_6	0.01	pre	6	1.59984	2.57037	16.2	1.2573	17.2985
NP06_pre	NP06	NP06_0.01_7	0.01	pre	7	1.49853	2.53704	16.2	1.64452	24.5096
NP06_pre	NP06	NP06_0.01_8	0.01	pre	8	1.06184	8.74815	8.1	1.19565	25.3274
NP06_pre	NP06	NP06_0.01_9	0.01	pre	9	1.27395	9.2	17.1	2.46666	39.3989
NP06_pre	NP06	NP06_0.001_1	0.001	pre	1	2.09664	1.6	3.6	1.36358	22.999
NP06_pre	NP06	NP06_0.001_2	0.001	pre	2	1.86901	2.54762	12.6	1.40847	19.5974
NP06_pre	NP06	NP06_0.001_3	0.001	pre	3	2.30031	1.55556	8.1	1.23846	16.6644
NP06_pre	NP06	NP06_0.001_4	0.001	pre	4	1.85658	1.6	6.3	1.27051	23.0373
NP06_pre	NP06	NP06_0.001_5	0.001	pre	5	1.46733	1.73333	1.8	1.02111	17.6465
NP06_pre	NP06	NP06_0.001_6	0.001	pre	6	1.4979	3.14667	4.5	1.45884	19.224
NP06_pre	NP06	NP06_0.001_7	0.001	pre	7	1.65271	5.86667	6.3	1.95981	29.7596
NP06_pre	NP06	NP06_0.001_8	0.001	pre	8	1.92397	1.63333	3.6	1.05218	12.2523
NP06_pre	NP06	NP06_0.001_9	0.001	pre	9	1.32385	4.01111	10.8	3.32588	31.7164
NP06_pre	NP06	NP06_3_1	3	pre	1	1.60995	9.0812	26.1	0	21.855
NP06_pre	NP06	NP06_3_2	3	pre	2	1.73327	7.85894	31.5	0	19.4227
NP06_pre	NP06	NP06_3_3	3	pre	3	1.9727	8.24494	22.7368	0	18.9929
NP06_pre	NP06	NP06_3_4	3	pre	4	2.15269	11.8942	20.7	0	14.842
NP06_pre	NP06	NP06_3_5	3	pre	5	2.011	7.90007	22.5	0	19.3382
NP06_pre	NP06	NP06_3_6	3	pre	6	2.06999	9.97241	41.4	0	16.4898
NP06_pre	NP06	NP06_3_7	3	pre	7	1.83301	9.40301	32.4	0	16.0685
NP06_pre	NP06	NP06_3_8	3	pre	8	2.08263	5.72304	33.3	0	16.0724
NP06_pre	NP06	NP06_3_9	3	pre	9	1.98082	9.71896	38.7	0	19.7767
NP06_pre	NP06	NP06_3_10	3	pre	10	2.23865	8.33744	45.9	0	16.9734
NP06_pre	NP06	NP06_3_11	3	pre	11	2.1824	10.0158	44.1	0	15.9779
NP06_pre	NP06	NP06_3_12	3	pre	12	2.07311	5.62347	56.7	0	16.1887
NP06_pst	NP06	NP06_0.1_1	0.1	pst	1	1.30559	2.47576	19.8	1.6253	28.007
NP06_pst	NP06	NP06_0.1_2	0.1	pst	2	1.62255	2.15333	9	1.52207	34.606
NP06_pst	NP06	NP06_0.1_3	0.1	pst	3	1.44608	3.32917	14.4	1.72276	25.4409
NP06_pst	NP06	NP06_0.1_4	0.1	pst	4	1.54225	3.55278	21.6	1.89407	26.3617
NP06_pst	NP06	NP06_0.1_5	0.1	pst	5	1.3354	3.76952	31.5	2.18497	30.9393
NP06_pst	NP06	NP06_0.1_6	0.1	pst	6	1.51327	2.79333	18	1.49491	29.7674
NP06_pst	NP06	NP06_0.1_7	0.1	pst	7	1.30621	3.66296	32.4	1.47571	27.8404
NP06_pst	NP06	NP06_0.1_8	0.1	pst	8	1.42215	2.52593	8.1	1.31393	21.7488
NP06_pst	NP06	NP06_0.1_9	0.1	pst	9	1.27895	3.11429	25.2	1.41409	23.995
NP06_pst	NP06	NP06_0.01_1	0.01	pst	1	1.25318	2.77	18	1.74184	26.0749
NP06_pst	NP06	NP06_0.01_2	0.01	pst	2	0.96806	5.13333	3.6	1.75278	38.7058
NP06_pst	NP06	NP06_0.01_3	0.01	pst	3	1.29649	4.07778	10.8	1.82193	27.6696
NP06_pst	NP06	NP06_0.01_4	0.01	pst	4	1.03563	7.18182	9.9	2.60083	30.0355
NP06_pst	NP06	NP06_0.01_5	0.01	pst	5	1.51379	2.31961	30.6	1.4668	22.7787
NP06_pst	NP06	NP06_0.01_6	0.01	pst	6	1.30199	4.4807	17.1	2.26859	32.8849
NP06_pst	NP06	NP06_0.01_7	0.01	pst	7	1.19797	3.01333	27	3.47283	39.7375
NP06_pst	NP06	NP06_0.01_8	0.01	pst	8	1.20408	3.4125	14.4	1.6023	31.285
NP06_pst	NP06	NP06_0.01_9	0.01	pst	9	1.14642	3.91228	17.1	2.44955	36.0986
NP06_pst	NP06	NP06_0.001_1	0.001	pst	1	1.89266	2.60606	9.9	1.29532	19.6618
NP06_pst	NP06	NP06_0.001_2	0.001	pst	2	1.86028	2.28235	15.3	1.27878	19.8454
NP06_pst	NP06	NP06_0.001_3	0.001	pst	3	1.86478	1.69524	6.3	1.05959	14.048
NP06_pst	NP06	NP06_0.001_4	0.001	pst	4	1.57034	3.84889	13.5	2.27654	25.385
NP06_pst	NP06	NP06_0.001_5	0.001	pst	5	1.89823	1.82857	6.3	1.14461	18.4093
NP06_pst	NP06	NP06_0.001_6	0.001	pst	6	1.815	1.43333	3.6	1.07408	16.723
NP06_pst	NP06	NP06_0.001_7	0.001	pst	7	1.89034	2.2	0.9	1.92916	15.235
NP06_pst	NP06	NP06_0.001_8	0.001	pst	8	1.76394	1.59167	7.2	1.0876	15.6679
NP06_pst	NP06	NP06_0.001_9	0.001	pst	9	1.30134	3.36111	10.8	1.80676	25.8295
NP06_pst	NP06	NP06_3_1	3	pst	1	1.19023	11.6491	18.9	0	28.7232
NP06_pst	NP06	NP06_3_2	3	pst	2	1.27155	6.10798	27	0	24.5885
NP06_pst	NP06	NP06_3_3	3	pst	3	1.35369	6.56631	27.4737	0	31.5243
NP06_pst	NP06	NP06_3_4	3	pst	4	0.670708	10.3231	17.1	0	48.0988
NP06_pst	NP06	NP06_3_5	3	pst	5	0.918875	9.23744	17.1	0	42.635
NP06_pst	NP06	NP06_3_6	3	pst	6	1.1374	8.59614	35.1	0	35.1816
NP06_pst	NP06	NP06_3_7	3	pst	7	1.06568	8.93313	28.8	0	44.7778
NP06_pst	NP06	NP06_3_8	3	pst	8	1.52964	6.3043	34.2	0	23.344
NP06_pst	NP06	NP06_3_9	3	pst	9	1.01816	7.84178	36	0	45.1558
NP06_pst	NP06	NP06_3_10	3	pst	10	1.26206	9.30455	38.7	0	37.5157
NP06_pst	NP06	NP06_3_11	3	pst	11	0.636222	11.5579	41.4	0	66.4689
NP06_pst	NP06	NP06_3_12	3	pst	12	1.29532	7.38821	57.6	0	36.4919
NP08_pre	NP08	NP08_0.1_1	0.1	pre	1	1.48865	3.01429	12.6	1.54791	20.1731
NP08_pre	NP08	NP08_0.1_2	0.1	pre	2	1.66066	2.38	9	1.08076	12.9459
NP08_pre	NP08	NP08_0.1_3	0.1	pre	3	1.73212	2.86667	15.3	1.28637	18.4965
NP08_pre	NP08	NP08_0.1_4	0.1	pre	4	1.87331	1.8	25.2	1.22347	18.9883
NP08_pre	NP08	NP08_0.1_5	0.1	pre	5	1.69446	2.18596	17.1	1.16823	15.9076
NP08_pre	NP08	NP08_0.1_6	0.1	pre	6	1.7833	2.22051	23.4	1.12365	17.084
NP08_pre	NP08	NP08_0.1_7	0.1	pre	7	1.54225	3.05517	26.1	1.18555	17.3155
NP08_pre	NP08	NP08_0.1_8	0.1	pre	8	1.60467	2.73846	11.7	1.10608	13.6779
NP08_pre	NP08	NP08_0.1_9	0.1	pre	9	1.84732	1.59048	6.3	1.07351	12.832
NP08_pre	NP08	NP08_0.01_1	0.01	pre	1	1.56415	2.21728	24.3	1.17556	15.2183
NP08_pre	NP08	NP08_0.01_2	0.01	pre	2	1.69094	2.08444	13.5	1.32258	19.2777
NP08_pre	NP08	NP08_0.01_3	0.01	pre	3	1.69961	2.17255	15.3	1.17387	18.1539
NP08_pre	NP08	NP08_0.01_4	0.01	pre	4	1.70817	2.90476	18.9	2.09485	22.3283
NP08_pre	NP08	NP08_0.01_5	0.01	pre	5	1.36675	7.05556	5.4	1.81092	37.7087
NP08_pre	NP08	NP08_0.01_6	0.01	pre	6	1.43197	6.5875	14.4	2.58631	33.2439
NP08_pre	NP08	NP08_0.01_7	0.01	pre	7	1.65315	2.7697	9.9	1.43588	20.4609
NP08_pre	NP08	NP08_0.01_8	0.01	pre	8	1.2733	3.29412	15.3	1.19919	27.2244
NP08_pre	NP08	NP08_0.01_9	0.01	pre	9	1.53667	2.45333	9	1.08784	16.9117
NP08_pre	NP08	NP08_3_1	3	pre	1	1.71133	8.17038	25.2	0	22.2716
NP08_pre	NP08	NP08_3_2	3	pre	2	1.8138	4.49236	13.5	0	15.5626
NP08_pre	NP08	NP08_3_3	3	pre	3	1.83845	7.46906	28.8	0	12.7509
NP08_pre	NP08	NP08_3_4	3	pre	4	1.89764	6.85373	40.5	0	16.6912
NP08_pre	NP08	NP08_3_5	3	pre	5	2.26741	9.88801	35.1	0	15.503
NP08_pre	NP08	NP08_3_6	3	pre	6	1.99639	10.8476	31.5	0	15.944
NP08_pre	NP08	NP08_3_7	3	pre	7	1.88145	7.74873	45	0	15.778
NP08_pre	NP08	NP08_3_8	3	pre	8	2.23284	8.79366	38.7	0	15.6226
NP08_pre	NP08	NP08_3_9	3	pre	9	2.2309	6.97198	48.6	0	12.7581
NP08_pre	NP08	NP08_3_10	3	pre	10	1.77384	5.00711	9.9	0	16.4162
NP08_pre	NP08	NP08_3_11	3	pre	11	2.23695	6.05906	56.7	0	15.6157
NP08_pre	NP08	NP08_3_12	3	pre	12	2.10379	7.26054	23.4	0	16.4671
NP08_pst	NP08	NP08_0.1_1	0.1	pst	1	1.54422	3.00833	14.4	1.5843	21.7016
NP08_pst	NP08	NP08_0.1_2	0.1	pst	2	1.47241	2.51667	14.4	1.63864	24.43
NP08_pst	NP08	NP08_0.1_3	0.1	pst	3	1.70819	2.36667	16.2	1.30854	16.8173
NP08_pst	NP08	NP08_0.1_4	0.1	pst	4	1.56056	2.95172	26.1	1.88815	24.4614
NP08_pst	NP08	NP08_0.1_5	0.1	pst	5	1.44101	2.55733	22.5	1.86757	25.22
NP08_pst	NP08	NP08_0.1_6	0.1	pst	6	1.36792	3.13846	35.1	2.15368	35.2456
NP08_pst	NP08	NP08_0.1_7	0.1	pst	7	1.42869	2.65098	15.3	1.27956	17.8222
NP08_pst	NP08	NP08_0.1_8	0.1	pst	8	1.30204	3.05263	17.1	1.40745	27.5037
NP08_pst	NP08	NP08_0.1_9	0.1	pst	9	1.3557	2.45098	15.3	1.27732	26.9353
NP08_pst	NP08	NP08_0.01_1	0.01	pst	1	1.42826	2.78974	11.7	1.65083	23.5678
NP08_pst	NP08	NP08_0.01_2	0.01	pst	2	1.47201	1.94762	12.6	1.45068	25.4053
NP08_pst	NP08	NP08_0.01_3	0.01	pst	3	1.56892	2.77778	10.8	1.29784	23.4456
NP08_pst	NP08	NP08_0.01_4	0.01	pst	4	1.46253	4.03137	30.6	3.97864	28.5742
NP08_pst	NP08	NP08_0.01_5	0.01	pst	5	1.3555	4.41481	8.1	1.44497	22.7802
NP08_pst	NP08	NP08_0.01_6	0.01	pst	6	1.31291	2.42593	16.2	1.90383	35.2951
NP08_pst	NP08	NP08_0.01_7	0.01	pst	7	1.4919	3.31282	11.7	2.05056	21.5529
NP08_pst	NP08	NP08_0.01_8	0.01	pst	8	1.11741	5.90556	10.8	1.71698	25.5549
NP08_pst	NP08	NP08_0.01_9	0.01	pst	9	1.48677	2.57576	9.9	1.80481	19.3761
NP08_pst	NP08	NP08_3_1	3	pst	1	1.38211	6.15703	30.6	0	24.0198
NP08_pst	NP08	NP08_3_2	3	pst	2	1.57416	10.342	22.5	0	22.515
NP08_pst	NP08	NP08_3_3	3	pst	3	1.62128	9.72513	30.6	0	18.7518
NP08_pst	NP08	NP08_3_4	3	pst	4	1.56509	9.86847	38.7	0	19.9465
NP08_pst	NP08	NP08_3_5	3	pst	5	1.2336	6.99326	37.8	0	23.3088
NP08_pst	NP08	NP08_3_6	3	pst	6	1.51978	7.11034	31.5	0	21.5325
NP08_pst	NP08	NP08_3_7	3	pst	7	1.33611	9.10657	48.6	0	28.6709
NP08_pst	NP08	NP08_3_8	3	pst	8	1.3379	7.91021	44.1	0	27.3728
NP08_pst	NP08	NP08_3_9	3	pst	9	1.39249	9.14286	36	0	27.7084
NP08_pst	NP08	NP08_3_10	3	pst	10	1.12611	14.3339	6.3	0	47.1343
NP08_pst	NP08	NP08_3_11	3	pst	11	1.67851	10.0408	47.7	0	26.0893
NP08_pst	NP08	NP08_3_12	3	pst	12	1.56099	9.3073	25.2	0	17.9524
MilliQ_pre	MilliQ	MilliQ_0_1	0	pre	1	2.23521	1.57778	18.9	1.21427	18.1878
MilliQ_pre	MilliQ	MilliQ_0_10	0	pre	10	1.56746	1.81905	6.3	1.20517	23.708
MilliQ_pre	MilliQ	MilliQ_0_11	0	pre	11	1.87101	1.65185	16.2	1.28938	24.3476
MilliQ_pre	MilliQ	MilliQ_0_12	0	pre	12	1.97124	1.66667	14.4	1.03441	16.0462
MilliQ_pre	MilliQ	MilliQ_0_2	0	pre	2	2.24351	1.45556	27	1.04805	14.2371
MilliQ_pre	MilliQ	MilliQ_0_3	0	pre	3	2.05444	1.64524	25.2	1.19166	22.6387
MilliQ_pre	MilliQ	MilliQ_0_4	0	pre	4	2.19818	1.62366	27.9	1.0906	17.9686
MilliQ_pre	MilliQ	MilliQ_0_5	0	pre	5	1.93346	1.33725	15.3	1.1548	20.2575
MilliQ_pre	MilliQ	MilliQ_0_6	0	pre	6	1.91034	1.79744	23.4	1.08154	20.8943
MilliQ_pre	MilliQ	MilliQ_0_7	0	pre	7	1.99668	1.62879	39.6	1.13235	19.9819
MilliQ_pre	MilliQ	MilliQ_0_8	0	pre	8	1.6987	1.97167	72	#DIV/0!	25.0509
MilliQ_pre	MilliQ	MilliQ_0_9	0	pre	9	2.15168	1.65586	33.3	#DIV/0!	17.7036
MilliQ_pst	MilliQ	MilliQ_0_1	0	pst	1	2.23496	1.475	14.4	1.18933	18.5068
MilliQ_pst	MilliQ	MilliQ_0_10	0	pst	10	1.45688	2.58667	9	1.50728	21.9948
MilliQ_pst	MilliQ	MilliQ_0_11	0	pst	11	1.62316	3.37333	13.5	1.7321	26.0595
MilliQ_pst	MilliQ	MilliQ_0_12	0	pst	12	1.74459	1.8	4.5	1.09149	26.3712
MilliQ_pst	MilliQ	MilliQ_0_2	0	pst	2	2.15435	1.51515	29.7	1.03082	12.7718
MilliQ_pst	MilliQ	MilliQ_0_3	0	pst	3	1.76203	1.79524	37.8	#DIV/0!	23.9096
MilliQ_pst	MilliQ	MilliQ_0_4	0	pst	4	1.98285	1.47642	36.9	1.07531	16.5362
MilliQ_pst	MilliQ	MilliQ_0_5	0	pst	5	1.99226	2.22308	23.4	1.12334	19.6228
MilliQ_pst	MilliQ	MilliQ_0_6	0	pst	6	1.86559	1.73086	24.3	#DIV/0!	20.1019
MilliQ_pst	MilliQ	MilliQ_0_7	0	pst	7	1.87554	1.79778	27	#DIV/0!	19.0072
MilliQ_pst	MilliQ	MilliQ_0_8	0	pst	8	1.65767	1.90392	61.2	#DIV/0!	19.6607
MilliQ_pst	MilliQ	MilliQ_0_9	0	pst	9	2.1329	1.56852	32.4	1.07962	19.6437
Sero_pre	Sero	Sero_1_1	1	pre	1	1.93801	2.74444	12	1.04505	11.1314
Sero_pre	Sero	Sero_1_2	1	pre	2	2.41341	1.22222	5.68421	1.15241	15.2157
Sero_pre	Sero	Sero_1_3	1	pre	3	1.84117	1.83333	7.57895	1.15688	15.1985
Sero_pre	Sero	Sero_1_4	1	pre	4	2.42681	1.42222	10.8	1.04261	12.0661
Sero_pre	Sero	Sero_1_5	1	pre	5	2.11517	1.63333	6.35294	1.13483	15.2492
Sero_pre	Sero	Sero_1_6	1	pre	6	1.8999	2.72444	13.5	1.30254	16.5475
Sero_pre	Sero	Sero_1_7	1	pre	7	1.81066	0.844444	7.71429	1.32188	25.7546
Sero_pre	Sero	Sero_1_8	1	pre	8	2.04277	2.02222	6	1.11693	16.1137
Sero_pre	Sero	Sero_1_9	1	pre	9	2.03457	1.26667	12	1.05441	15.5332
Sero_pre	Sero	Sero_1_10	1	pre	10	1.76463	1.39556	13.5	1.0371	12.8911
Sero_pre	Sero	Sero_1_11	1	pre	11	1.64527	2.44848	19.8	1.18033	24.2772
Sero_pre	Sero	Sero_1_12	1	pre	12	1.70272	2.34583	14.4	1.21715	16.9575
Sero_pst	Sero	Sero_1_1	1	pst	1	1.52413	3.88148	9	2.8983	19.7254
Sero_pst	Sero	Sero_1_2	1	pst	2	1.44028	4.62424	10.4211	2.82123	26.0783
Sero_pst	Sero	Sero_1_3	1	pst	3	1.32978	3.68485	20.8421	2.18109	24.5591
Sero_pst	Sero	Sero_1_4	1	pst	4	1.30826	3.47037	16.2	2.05561	20.3292
Sero_pst	Sero	Sero_1_5	1	pst	5	1.62472	2.7619	7.41176	2.34163	22.7054
Sero_pst	Sero	Sero_1_6	1	pst	6	1.40866	3.81778	13.5	1.96459	24.6174
Sero_pst	Sero	Sero_1_7	1	pst	7	2.34623	1.80952	9	1.36676	17.865
Sero_pst	Sero	Sero_1_8	1	pst	8	1.62208	3.62667	20	2.47085	24.6318
Sero_pst	Sero	Sero_1_9	1	pst	9	1.60138	4.70476	21	2.93851	22.4379
Sero_pst	Sero	Sero_1_10	1	pst	10	1.56524	1.98476	31.5	1.25754	20.0042
Sero_pst	Sero	Sero_1_11	1	pst	11	1.10409	2.50794	18.9	1.38379	31.8035
Sero_pst	Sero	Sero_1_12	1	pst	12	1.30397	2.24	4.5	1.09212	26.7378
NP07_pre	NP07	NP07_3_1	3	pre	1	1.69169	6.79977	14.2105	0	21.0313
NP07_pre	NP07	NP07_3_2	3	pre	2	2.1711	8.41999	7	0	15.4994
NP07_pre	NP07	NP07_3_3	3	pre	3	2.10221	10.8014	18.1915	0	17.8041
NP07_pre	NP07	NP07_3_4	3	pre	4	1.63687	6.7781	33.1579	0	20.5229
NP07_pre	NP07	NP07_3_5	3	pre	5	2.57409	8.10917	9.52941	0	20.4235
NP07_pre	NP07	NP07_3_6	3	pre	6	2.24374	8.83402	25	0	15.7944
NP07_pre	NP07	NP07_3_7	3	pre	7	1.89038	9.23481	5.29412	0	15.74
NP07_pre	NP07	NP07_3_8	3	pre	8	1.95061	10.3977	2.4	0	22.3575
NP07_pre	NP07	NP07_3_9	3	pre	9	1.95179	4.9207	7	0	16.2925
NP07_pre	NP07	NP07_3_10	3	pre	10	1.62234	9.22353	16.2	0	22.8493
NP07_pre	NP07	NP07_3_11	3	pre	11	1.86103	9.88727	18	0	24.433
NP07_pre	NP07	NP07_3_12	3	pre	12	1.35747	10.6206	19.8	0	25.0447
NP07_pst	NP07	NP07_3_1	3	pst	1	1.55989	13.6506	10.4211	0	28.5982
NP07_pst	NP07	NP07_3_2	3	pst	2	1.81657	12.0383	17	0	21.0846
NP07_pst	NP07	NP07_3_3	3	pst	3	1.93171	10.2559	14.3617	0	16.9631
NP07_pst	NP07	NP07_3_4	3	pst	4	1.66025	7.57453	29.3684	0	15.6032
NP07_pst	NP07	NP07_3_5	3	pst	5	2.24948	5.40464	8.47059	0	16.727
NP07_pst	NP07	NP07_3_6	3	pst	6	1.86094	11.0703	38	0	21.2746
NP07_pst	NP07	NP07_3_7	3	pst	7	2.10478	7.43939	14.8235	0	25.853
NP07_pst	NP07	NP07_3_8	3	pst	8	2.5611	5.45323	7.2	0	8.8315
NP07_pst	NP07	NP07_3_9	3	pst	9	2.01706	15.3876	6	0	16.5458
NP07_pst	NP07	NP07_3_10	3	pst	10	0.798263	8.12589	11.7	0	35.8971
NP07_pst	NP07	NP07_3_11	3	pst	11	0.804138	13.4402	11.7	0	44.4035
NP07_pst	NP07	NP07_3_12	3	pst	12	0.519064	10.9045	6.3	0	54.9269
