# Supplementary material for: Peptidomic Identification of Behaviour-Modulating Putative Neuropeptides in Schistosoma mansoni Miracidia
Source: Int J Mol Sci. 2026 Mar 20;27(6):2839. doi: 10.3390/ijms27062839 (PMC13026224; doi:10.3390/ijms27062839)
Supplement: Supplementary file 1 [file ijms-27-02839-s001.zip › Table S6.xlsx]

## Sheet: 3 mg-mL
Metrics	Effect	Interaction F	df	P-value	Contrasts (pre-post)	Milli-Q	NP6	NP8	NP10	NP11	NP12	NP13
Mean velocity (mm/s)	Neuropeptide	30.269	6	<2.22e-16
	Period	279.575	1	<2.22e-16
	Neuropeptide:Period	6.564	6	1.2525e-05	vs. Milli-Q		3.36982e-07	0.0026054	0.000463303	2.39728e-05	0.0391396	0.000127431
Tracks per min	Neuropeptide	15.6515	6	1.1732e-11
	Period	1.09748	1	0.2981
	Neuropeptide:Period	0.83984	6	0.54304	vs. Milli-Q
Angular SD (degrees)	Neuropeptide	10.8765	6	9.7354e-09
	Period	196.037	1	<2.22e-16
	Neuropeptide:Period	9.3954	6	9.997e-08	vs. Milli-Q	-	1.19129e-08	0.0114209	0.000408235	1.65123e-07	0.00259469	4.46793e-06
Average duration of presence	Neuropeptide	14.6692	6	4.2808e-11
	Period	7.2464	1	0.0087121
	Neuropeptide:Period	1.4588	6	0.203602	vs. Milli-Q

## Sheet: 0.1 mg-mL
Metrics	Effect	Interaction F	df	P-value	Contrasts (pre-post)	Milli-Q	NP6	NP8	NP10	NP11	NP12	NP13
Mean velocity (mm/s)	Neuropeptide	9.6694	6	2.1281e-07
	Period	132.513	1	<2.22E-16
	Neuropeptide:Period	1.4606	6	0.20751	vs. Milli-Q
Tracks per min	Neuropeptide	1.32763	6	0.25935
	Period	0.0076783	1	0.93047
	Neuropeptide:Period	1.64064	6	0.15204	vs. Milli-Q
Angular SD (degrees)	Neuropeptide	3.0006	6	0.0125833
	Period	81.2471	1	1.0838e-12
	Neuropeptide:Period	3.1957	6	0.0087615	vs. Milli-Q	-	0.0040287	0.0057815	0.000818704	0.00065427	0.0147997	0.0183868
Average duration of presence	Neuropeptide	10.0859	6	1.1867e-07
	Period	10.1833	1	0.0022718
	Neuropeptide:Period	1.0131	6	0.425703	vs. Milli-Q

## Sheet: 0.01 mg-mL
Metrics	Effect	Interaction F	df	P-value	Contrasts (pre-post)	Milli-Q	NP6	NP8	NP10	NP11	NP12	NP13
Mean velocity (mm/s)	Neuropeptide	12.4538	6	5.2411e-09
	Period	53.6277	1	8.0434e-10
	Neuropeptide:Period	0.49583	6	0.80891	vs. Milli-Q
Tracks per min	Neuropeptide	2.11759	6	0.064562
	Period	1.72666	1	0.193979
	Neuropeptide:Period	0.62195	6	0.711918	vs. Milli-Q
Angular SD (degrees)	Neuropeptide	5.1631	6	0.0002534
	Period	24.8318	1	5.8652e-06
	Neuropeptide:Period	1.3422	6	0.253303	vs. Milli-Q
Average duration of presence	Neuropeptide	9.3548	6	3.3602e-07
	Period	10.7532	1	0.0017539
	Neuropeptide:Period	1.9764	6	0.0836149	vs. Milli-Q
