# Supplementary material for: Peptidomic Identification of Behaviour-Modulating Putative Neuropeptides in Schistosoma mansoni Miracidia
Source: Int J Mol Sci. 2026 Mar 20;27(6):2839. doi: 10.3390/ijms27062839 (PMC13026224; doi:10.3390/ijms27062839)
Supplement: Supplementary file 1 [file ijms-27-02839-s001.zip › Table S7.xlsx]

## Sheet: Track Summary
File Name	treatment	Trial	replicate	Timepoint [min]	Average of Mean_v_[mm/s]	Average of Duration [s]	Sum of TrackPerMinute	Average of L/maxD2S	Average of SD_da_[deg]
MilliQ_0_1	MilliQ	MilliQ_1	1	0	2.27958	1.54286	7	1.19457	14.7699
MilliQ_0_2	MilliQ	MilliQ_2	2	0	2.21571	1.69697	11	1.13139	12.2505
MilliQ_0_3	MilliQ	MilliQ_3	3	0	2.07641	2.08	10	1.02316	10.6278
MilliQ_0_4	MilliQ	MilliQ_4	4	0	2.123	1.29333	10	1.06279	15.4423
MilliQ_0_5	MilliQ	MilliQ_5	5	0	2.18817	1.43111	15	1.07054	14.067
MilliQ_0_6	MilliQ	MilliQ_6	6	0	1.55506	4.11852	9	1.02878	14.7934
MilliQ_0_7	MilliQ	MilliQ_7	7	0	1.82954	2.1	12	1.36359	18.5137
MilliQ_0_8	MilliQ	MilliQ_8	8	0	1.80466	2.06667	7	1.09681	21.9091
MilliQ_0_9	MilliQ	MilliQ_9	9	0	1.66227	1.73333	13	1.10177	20.2108
MilliQ_90_1	MilliQ	MilliQ_1	1	090	2.39584	1.4	20	1.10708	10.1898
MilliQ_90_2	MilliQ	MilliQ_2	2	090	2.44336	1.01616	33	1.02837	13.1653
MilliQ_90_3	MilliQ	MilliQ_3	3	090	2.2973	1.52778	12	1.10846	20.3055
MilliQ_90_4	MilliQ	MilliQ_4	4	090	2.43221	1.18431	17	1.03599	13.2765
MilliQ_90_5	MilliQ	MilliQ_5	5	090	2.43781	1.3098	17	1.09566	11.1479
MilliQ_90_6	MilliQ	MilliQ_6	6	090	1.94181	1.46667	4	1.09352	21.9935
MilliQ_90_7	MilliQ	MilliQ_7	7	090	2.25672	1.04444	3	1.01908	7.15333
MilliQ_90_8	MilliQ	MilliQ_8	8	090	1.42282	3.4	6	1.31004	23.5873
MilliQ_90_9	MilliQ	MilliQ_9	9	090	1.86459	1.8	5	1.09553	13.2914
MilliQ_180_1	MilliQ	MilliQ_1	1	180	2.21665	1.63509	19	1.05414	12.1835
MilliQ_180_2	MilliQ	MilliQ_2	2	180	2.14261	1.48333	12	1.2187	18.8927
MilliQ_180_3	MilliQ	MilliQ_3	3	180	2.29675	1.6625	16	1.03432	11.1066
MilliQ_180_4	MilliQ	MilliQ_4	4	180	2.15682	1.57193	19	1.10765	18.2405
MilliQ_180_5	MilliQ	MilliQ_5	5	180	2.20959	1.17436	13	1.1024	25.4974
MilliQ_180_6	MilliQ	MilliQ_6	6	180	1.85796	1.96667	12	1.08434	11.6349
MilliQ_180_7	MilliQ	MilliQ_7	7	180	1.32034	2.93333	8	1.07126	23.1814
MilliQ_180_8	MilliQ	MilliQ_8	8	180	1.68377	1.72593	9	1.23566	19.7376
MilliQ_180_9	MilliQ	MilliQ_9	9	180	1.50241	3.31111	3	1.45687	30.1957
MilliQ_270_1	MilliQ	MilliQ_1	1	270	2.1344	1.43889	12	1.02833	10.5285
MilliQ_270_2	MilliQ	MilliQ_2	2	270	2.05279	1.7614	19	1.23424	17.9429
MilliQ_270_3	MilliQ	MilliQ_3	3	270	1.85273	1.85714	14	1.23114	17.5147
MilliQ_270_4	MilliQ	MilliQ_4	4	270	2.04841	2.16667	14	1.43375	24.4387
MilliQ_270_5	MilliQ	MilliQ_5	5	270	2.25939	1.6963	9	1.02741	10.5392
MilliQ_270_6	MilliQ	MilliQ_6	6	270	1.56969	1.48148	9	1.09993	31.993
MilliQ_270_7	MilliQ	MilliQ_7	7	270	0.998997	7.59394	11	1.09545	25.8345
MilliQ_270_8	MilliQ	MilliQ_8	8	270	1.31014	3.05556	6	1.15431	28.0862
MilliQ_270_9	MilliQ	MilliQ_9	9	270	1.9235	1.79167	16	1.08399	17.6686
MilliQ_360_1	MilliQ	MilliQ_1	1	360	0.62	6.86667	1	1.00907	21.87
MilliQ_360_2	MilliQ	MilliQ_2	2	360	1.95029	2.13333	10	1.02655	12.4377
MilliQ_360_3	MilliQ	MilliQ_3	3	360	2.25841	1.39167	8	1.01749	10.4121
MilliQ_360_4	MilliQ	MilliQ_4	4	360	2.74483	1.33333	1	1.00554	6.569
MilliQ_360_5	MilliQ	MilliQ_5	5	360	1.33418	11.5333	4	1.03975	13.4767
MilliQ_360_6	MilliQ	MilliQ_6	6	360	1.55198	3	2	1.09333	18.151
MilliQ_360_7	MilliQ	MilliQ_7	7	360	1.51744	10.15	8	1.20134	26.8842
MilliQ_360_8	MilliQ	MilliQ_8	8	360	1.15207	21.4444	3	1.9891	49.4197
MilliQ_360_9	MilliQ	MilliQ_9	9	360	0.956621	10.4533	5	1.16016	24.2298
NP06_0_1	NP06	NP06_1	1	0	1.43067	3.825	7.2	1.15569	15.6011
NP06_0_2	NP06	NP06_2	2	0	1.95495	2.2	9	1.16079	15.2422
NP06_0_3	NP06	NP06_3	3	0	1.70572	3.22564	11.7	1.50405	26.5297
NP06_0_4	NP06	NP06_4	4	0	2.32879	1.13333	5.4	1.01986	12.3115
NP06_0_5	NP06	NP06_5	5	0	1.66744	1.91	18	1.229	24.7541
NP06_0_6	NP06	NP06_6	6	0	1.90841	0.933333	4.5	1.05624	22.052
NP06_0_7	NP06	NP06_7	7	0	1.99655	1.57143	12.6	1.05457	18.7734
NP06_0_8	NP06	NP06_8	8	0	1.9456	1.53333	9	1.26871	17.0109
NP06_0_9	NP06	NP06_9	9	0	1.76995	2.2	9	1.07586	20.6563
NP06_90_1	NP06	NP06_1	1	090	1.92272	1.98571	12.6	1.57356	19.8549
NP06_90_2	NP06	NP06_2	2	090	1.96704	3.41111	10.8	1.22325	21.2177
NP06_90_3	NP06	NP06_3	3	090	1.45703	5.325	7.2	1.59159	24.3255
NP06_90_4	NP06	NP06_4	4	090	1.78759	1.20667	9	1.21274	32.683
NP06_90_5	NP06	NP06_5	5	090	2.07046	2.05556	10.8	1.07643	15.3928
NP06_90_6	NP06	NP06_6	6	090	1.41651	3.51111	8.1	1.51401	28.2341
NP06_90_7	NP06	NP06_7	7	090	1.88849	1.55	3.6	1.0189	13.2272
NP06_90_8	NP06	NP06_8	8	090	1.87898	1.63175	18.9	1.55099	22.2421
NP06_90_9	NP06	NP06_9	9	090	1.27695	1.77778	2.7	1.45586	38.5363
NP06_180_1	NP06	NP06_1	1	180	1.39231	1.38667	4.5	1.68288	33.4538
NP06_180_2	NP06	NP06_2	2	180	1.54112	2.78333	3.6	1.63949	26.3375
NP06_180_3	NP06	NP06_3	3	180	1.51529	1.98889	5.4	1.06588	20.9245
NP06_180_4	NP06	NP06_4	4	180	1.91391	2.21111	5.4	1.04183	13.0083
NP06_180_5	NP06	NP06_5	5	180	1.52998	3.08889	8.1	2.6439	32.9874
NP06_180_6	NP06	NP06_6	6	180	1.63149	1.97778	8.1	1.46429	24.7394
NP06_180_7	NP06	NP06_7	7	180	1.41375	4.60741	8.1	1.42544	22.0064
NP06_180_8	NP06	NP06_8	8	180	1.53776	2.48889	2.7	1.34361	15.6997
NP06_180_9	NP06	NP06_9	9	180	0.986505	2.83636	9.9	2.27052	41.7645
NP06_270_1	NP06	NP06_1	1	270	0.813491	5.13333	3.6	1.08455	36.8942
NP06_270_2	NP06	NP06_2	2	270	1.03508	4.6	8.1	1.30298	33.9731
NP06_270_3	NP06	NP06_3	3	270	1.03793	18.0533	4.5	1.53865	38.586
NP06_270_4	NP06	NP06_4	4	270	1.43655	2.56667	3.6	1.05351	18.6067
NP06_270_5	NP06	NP06_5	5	270	1.4316	3.88571	6.3	1.46747	26.7479
NP06_270_6	NP06	NP06_6	6	270	1.44448	2.04444	2.7	1.19942	34.015
NP06_270_7	NP06	NP06_7	7	270	0.631207	7.36667	1.8	1.30856	27.0655
NP06_270_8	NP06	NP06_8	8	270	0.96748	3.77436	11.7	1.43589	38.2482
NP06_270_9	NP06	NP06_9	9	270	1.12358	10.2963	8.1	1.4996	27.1554
NP06_360_2	NP06	NP06_2	2	360	1.26991	5.2	3.6	1.41557	35.6418
NP06_360_3	NP06	NP06_3	3	360	0.499828	7.8	0.9	1.02233	26.293
NP06_360_4	NP06	NP06_4	4	360	0.259569	37.6333	1.8	4.21325	71.757
NP06_360_5	NP06	NP06_5	5	360	0.409828	42	2.7	1.47697	34.5353
NP06_360_6	NP06	NP06_6	6	360	0.414483	14.6667	1.8	1.5094	36.9985
NP06_360_7	NP06	NP06_7	7	360	0.485948	23.9	1.8	3.80326	90.0725
NP06_360_8	NP06	NP06_8	8	360	0.762471	9.37778	5.4	1.32352	36.2465
NP06_360_9	NP06	NP06_9	9	360	0.873103	5.73333	0.9	1.02413	26.684
NP06_360_1	NP06	NP06_1	1	360	NA	NA	0	NA	NA
NP08_0_1	NP08	NP08_1	1	0	1.84507	1.41333	5	1.13744	22.178
NP08_0_2	NP08	NP08_2	2	0	1.33172	3.75238	7	1.34019	21.7351
NP08_0_3	NP08	NP08_3	3	0	2.21603	0.333333	1	1.00287	7.921
NP08_0_4	NP08	NP08_4	4	0	1.74394	3.30417	16	1.35259	24.4322
NP08_0_5	NP08	NP08_5	5	0	2.10681	2.18333	4	1.77816	14.6392
NP08_0_6	NP08	NP08_6	6	0	1.74989	2.21111	6	1.37869	26.2815
NP08_0_7	NP08	NP08_7	7	0	1.76919	2.42456	19	1.45406	26.2293
NP08_0_8	NP08	NP08_8	8	0	2.00928	1.70741	18	1.2025	16.0047
NP08_0_9	NP08	NP08_9	9	0	1.8313	2.25185	9	2.11747	32.9688
NP08_90_1	NP08	NP08_1	1	090	1.68034	1.64	5	1.26909	17.946
NP08_90_2	NP08	NP08_2	2	090	1.62677	7.78333	12	1.36542	23.4837
NP08_90_3	NP08	NP08_3	3	090	1.74609	2.23333	6	1.25755	24.894
NP08_90_4	NP08	NP08_4	4	090	1.30837	4.78182	11	2.278	30.1705
NP08_90_5	NP08	NP08_5	5	090	2.09871	1.61212	11	1.62461	15.8125
NP08_90_6	NP08	NP08_6	6	090	2.28121	1.1	4	1.02097	13.7573
NP08_90_7	NP08	NP08_7	7	090	1.50261	9.33333	9	1.70004	29.3138
NP08_90_8	NP08	NP08_8	8	090	1.78069	2.37619	14	1.33173	18.2233
NP08_90_9	NP08	NP08_9	9	090	NA	NA	0	NA	NA
NP08_180_1	NP08	NP08_1	1	180	1.9	2.04444	6	1.31173	20.5773
NP08_180_2	NP08	NP08_2	2	180	0.892328	6.38889	6	2.82916	35.3377
NP08_180_3	NP08	NP08_3	3	180	1.78505	3.23333	10	1.20148	17.7985
NP08_180_4	NP08	NP08_4	4	180	1.3481	4.01667	4	1.36736	19.4755
NP08_180_5	NP08	NP08_5	5	180	1.38957	1.7	2	1.13164	29.713
NP08_180_6	NP08	NP08_6	6	180	NA	NA	0	NA	NA
NP08_180_7	NP08	NP08_7	7	180	2.06966	1.96667	2	1.00834	10.22
NP08_180_8	NP08	NP08_8	8	180	1.96362	2.06667	1	1.03756	10.458
NP08_180_9	NP08	NP08_9	9	180	1.67629	1.08333	4	1.27176	28.1775
NP08_270_1	NP08	NP08_1	1	270	1.35621	1	1	1.03794	37.172
NP08_270_2	NP08	NP08_2	2	270	1.50121	6.57778	6	3.1252	29.2193
NP08_270_3	NP08	NP08_3	3	270	1.04342	14.4	7	3.47096	38.6266
NP08_270_4	NP08	NP08_4	4	270	1.18138	4.58333	4	1.47625	32.599
NP08_270_5	NP08	NP08_5	5	270	1.83813	1.92222	6	1.54855	22.3065
NP08_270_6	NP08	NP08_6	6	270	1.63547	6.66667	4	1.45001	33.7837
NP08_270_7	NP08	NP08_7	7	270	1.50573	2.48333	4	1.08306	26.2447
NP08_270_8	NP08	NP08_8	8	270	1.63759	1.91515	11	1.33753	26.6115
NP08_270_9	NP08	NP08_9	9	270	1.31009	9.46667	10	1.66499	45.1862
NP08_360_1	NP08	NP08_1	1	360	0.707155	3.9	2	1.09871	41.7225
NP08_360_2	NP08	NP08_2	2	360	0.968621	2.75556	3	1.61327	44.725
NP08_360_3	NP08	NP08_3	3	360	0.924103	3.29333	5	1.7144	47.1666
NP08_360_4	NP08	NP08_4	4	360	1.5627	1.94444	6	1.48617	25.9498
NP08_360_5	NP08	NP08_5	5	360	0.884224	34.9667	2	4.22338	68.171
NP08_360_6	NP08	NP08_6	6	360	1.80078	1.41667	4	1.06364	17.422
NP08_360_7	NP08	NP08_7	7	360	0.95697	2.41905	7	1.54906	25.3556
NP08_360_8	NP08	NP08_8	8	360	1.49638	2.61333	15	1.53606	28.7448
NP08_360_9	NP08	NP08_9	9	360	1.19379	3.06667	2	1.20458	15.643
NP10_0_1	NP10	NP10_1	1	0	1.85063	1.82222	3	1.13885	8.626
NP10_0_2	NP10	NP10_2	2	0	1.40367	1.86667	7	1.14429	17.5961
NP10_0_3	NP10	NP10_3	3	0	1.39073	2.85	12	1.54688	22.3777
NP10_0_4	NP10	NP10_4	4	0	NA	NA	0	NA	NA
NP10_0_5	NP10	NP10_5	5	0	1.22112	2.2	2	1.21786	32.2845
NP10_0_6	NP10	NP10_6	6	0	NA	NA	0	NA	NA
NP10_0_7	NP10	NP10_7	7	0	2.08552	0.733333	1	1.03517	25.14
NP10_0_8	NP10	NP10_8	8	0	1.47216	3.43333	2	1.43629	33.966
NP10_0_9	NP10	NP10_9	9	0	1.53767	0.733333	2	1.55773	41.8055
NP10_90_1	NP10	NP10_1	1	090	NA	NA	0	NA	NA
NP10_90_2	NP10	NP10_2	2	090	2.0969	1.4	5	1.01409	11.0446
NP10_90_3	NP10	NP10_3	3	090	1.73733	10.9833	4	7.63201	31.3233
NP10_90_4	NP10	NP10_4	4	090	1.80052	1.65333	5	1.23313	18.3244
NP10_90_5	NP10	NP10_5	5	090	1.40043	6.15	4	1.04236	13.0452
NP10_90_6	NP10	NP10_6	6	090	1.64614	2.33333	5	1.50592	21.252
NP10_90_7	NP10	NP10_7	7	090	0.396379	9.06667	1	1.03482	21.378
NP10_90_8	NP10	NP10_8	8	090	2.04489	1.64444	3	1.20011	24.11
NP10_90_9	NP10	NP10_9	9	090	2.04091	2.98333	4	1.40406	16.016
NP10_180_1	NP10	NP10_1	1	180	NA	NA	0	NA	NA
NP10_180_2	NP10	NP10_2	2	180	1.56605	3.32	10	2.02609	29.1942
NP10_180_3	NP10	NP10_3	3	180	1.55853	2.75	4	2.03616	33.5763
NP10_180_4	NP10	NP10_4	4	180	1.09569	12.1333	1	13.8994	25.755
NP10_180_5	NP10	NP10_5	5	180	1.96922	1.86667	2	1.20705	24.4505
NP10_180_6	NP10	NP10_6	6	180	NA	NA	0	NA	NA
NP10_180_7	NP10	NP10_7	7	180	1.60264	2.46667	3	1.0714	23.783
NP10_180_8	NP10	NP10_8	8	180	2.01362	1.2	1	1.06206	5.963
NP10_180_9	NP10	NP10_9	9	180	1.84685	2.18333	4	1.66225	21.333
NP10_270_1	NP10	NP10_1	1	270	2.18925	1.2	3	1.08686	11.934
NP10_270_2	NP10	NP10_2	2	270	0.99431	4.26667	1	1.26969	23.303
NP10_270_3	NP10	NP10_3	3	270	1.59885	2.48889	3	1.15623	15.973
NP10_270_4	NP10	NP10_4	4	270	2.18905	1.5	4	1.01542	14.2358
NP10_270_5	NP10	NP10_5	5	270	NA	NA	0	NA	NA
NP10_270_6	NP10	NP10_6	6	270	1.90466	2.18667	5	1.35129	16.1698
NP10_270_7	NP10	NP10_7	7	270	NA	NA	0	NA	NA
NP10_270_8	NP10	NP10_8	8	270	NA	NA	0	NA	NA
NP10_270_9	NP10	NP10_9	9	270	1.46759	0.533333	2	1.13584	24.2935
NP10_360_1	NP10	NP10_1	1	360	NA	NA	0	NA	NA
NP10_360_2	NP10	NP10_2	2	360	1.33974	1.73333	2	1.29684	19.581
NP10_360_3	NP10	NP10_3	3	360	NA	NA	0	NA	NA
NP10_360_4	NP10	NP10_4	4	360	1.24241	3.4	1	1.04006	20.042
NP10_360_5	NP10	NP10_5	5	360	1.85707	2	1	1.03838	11.712
NP10_360_6	NP10	NP10_6	6	360	NA	NA	0	NA	NA
NP10_360_7	NP10	NP10_7	7	360	NA	NA	0	NA	NA
NP10_360_8	NP10	NP10_8	8	360	1.60871	2.2	2	1.06215	18.989
NP10_360_9	NP10	NP10_9	9	360	NA	NA	0	NA	NA
NP11_0_1	NP11	NP11_1	1	0	1.98271	2	16.2	1.07628	14.5283
NP11_0_2	NP11	NP11_2	2	0	1.85695	2.09333	9	1.13118	22.843
NP11_0_3	NP11	NP11_3	3	0	1.37477	2.42222	5.4	1.13752	22.5003
NP11_0_4	NP11	NP11_4	4	0	1.85787	2.5	5.5102	1.31107	15.3402
NP11_0_5	NP11	NP11_5	5	0	1.58266	2.02222	8.1	1.47041	28.7814
NP11_0_6	NP11	NP11_6	6	0	1.80737	2.04211	17.1	1.36438	21.026
NP11_0_7	NP11	NP11_7	7	0	1.81732	2.16491	17.1	1.10573	16.5897
NP11_0_8	NP11	NP11_8	8	0	1.55546	2.50526	17.1	1.79499	33.6408
NP11_0_9	NP11	NP11_9	9	0	1.88285	1.75556	8.1	1.05993	15.9353
NP11_90_1	NP11	NP11_1	1	090	2.21422	1.13333	3.6	1.06391	21.6353
NP11_90_2	NP11	NP11_2	2	090	1.82921	1.92	4.5	1.34485	25.7992
NP11_90_4	NP11	NP11_4	4	090	1.58685	5.03333	7.2	1.08343	16.3108
NP11_90_5	NP11	NP11_5	5	090	1.57366	1.97333	9	1.31907	22.1695
NP11_90_6	NP11	NP11_6	6	090	1.49167	1.93333	10.8	1.25557	22.4622
NP11_90_7	NP11	NP11_7	7	090	1.75448	2.81667	3.6	1.02807	10.5582
NP11_90_8	NP11	NP11_8	8	090	1.93655	2.16	4.5	1.12413	18.2306
NP11_90_9	NP11	NP11_9	9	090	2.01672	1.52593	8.1	1.06547	17.9123
NP11_90_3	NP11	NP11_3	3	090	NA	NA	0	NA	NA
NP11_180_1	NP11	NP11_1	1	180	1.45071	9.40741	8.1	1.8152	30.2589
NP11_180_2	NP11	NP11_2	2	180	1.71978	1.61905	6.3	1.08879	17.0907
NP11_180_3	NP11	NP11_3	3	180	1.59887	5.13333	6.3	1.22234	19.8093
NP11_180_4	NP11	NP11_4	4	180	1.90448	1.66667	0.9	1.07498	8.283
NP11_180_5	NP11	NP11_5	5	180	1.20045	17.3333	4.5	27.5569	26.9864
NP11_180_6	NP11	NP11_6	6	180	1.45177	2.78333	7.2	1.36996	33.3251
NP11_180_7	NP11	NP11_7	7	180	1.74977	2.26667	8.1	1.34567	18.8637
NP11_180_8	NP11	NP11_8	8	180	1.39233	4.18333	3.6	1.66689	29.6985
NP11_180_9	NP11	NP11_9	9	180	1.43109	2.07407	8.1	2.10658	39.1652
NP11_270_1	NP11	NP11_1	1	270	1.54241	1.53333	1.8	1.02156	21.415
NP11_270_2	NP11	NP11_2	2	270	1.59897	1.8	6.3	1.16374	29.4374
NP11_270_3	NP11	NP11_3	3	270	NA	NA	0	NA	NA
NP11_270_4	NP11	NP11_4	4	270	NA	NA	0	NA	NA
NP11_270_5	NP11	NP11_5	5	270	1.11356	3.31111	2.7	1.26606	21.977
NP11_270_6	NP11	NP11_6	6	270	1.52211	2.61667	3.6	1.02438	11.878
NP11_270_7	NP11	NP11_7	7	270	1.80259	1.2	1.8	1.012	15.0495
NP11_270_8	NP11	NP11_8	8	270	1.70724	3.35	3.6	1.57259	21.582
NP11_270_9	NP11	NP11_9	9	270	1.5856	1.36667	1.8	1.06984	32.4115
NP11_360_1	NP11	NP11_1	1	360	1.2529	2.57778	5.4	1.19443	20.0473
NP11_360_2	NP11	NP11_2	2	360	1.02517	3.33333	0.9	1.0285	14.897
NP11_360_4	NP11	NP11_4	4	360	0.886638	2.96667	1.8	1.19443	24.0835
NP11_360_5	NP11	NP11_5	5	360	0.698345	9.57333	4.5	3.10652	56.4844
NP11_360_6	NP11	NP11_6	6	360	0.0685345	37.2	1.8	1.75173	74.2705
NP11_360_7	NP11	NP11_7	7	360	1.16336	1.16667	1.8	1.1941	34.2105
NP11_360_8	NP11	NP11_8	8	360	0.52931	25.4667	0.9	2.5808	22.392
NP11_360_9	NP11	NP11_9	9	360	0.712874	3.8	2.7	1.07783	48.052
NP11_360_3	NP11	NP11_3	3	360	NA	NA	0	NA	NA
NP12_0_1	NP12	NP12_1	1	0	1.7646	1.63333	5.4	1.03753	15.0922
NP12_0_2	NP12	NP12_2	2	0	0.957793	3.36	4.5	1.14668	40.205
NP12_0_3	NP12	NP12_3	3	0	1.48239	2.86667	8.1	1.54676	27.401
NP12_0_4	NP12	NP12_4	4	0	1.8773	0.911111	2.7	1.16687	20.9537
NP12_0_6	NP12	NP12_6	6	0	0.648621	2.91111	2.7	1.05479	18.255
NP12_0_7	NP12	NP12_7	7	0	1.35534	1.53333	0.9	1.04039	20.77
NP12_0_8	NP12	NP12_8	8	0	1.6756	2.24444	5.4	1.28337	23.0728
NP12_0_9	NP12	NP12_9	9	0	1.61721	2.12549	15.3	1.12641	18.2827
NP12_0_5	NP12	NP12_5	5	0	NA	NA	0	NA	NA
NP12_90_1	NP12	NP12_1	1	090	0.876724	20.25	3.6	1.54167	51.6442
NP12_90_2	NP12	NP12_2	2	090	1.58099	1.61667	3.6	1.16631	21.5692
NP12_90_3	NP12	NP12_3	3	090	1.89672	2.36667	1.8	1.0537	11.5955
NP12_90_4	NP12	NP12_4	4	090	1.24052	1.6	2.7	1.09179	25.1823
NP12_90_5	NP12	NP12_5	5	090	1.19853	2.06667	1.8	1.04189	18.3965
NP12_90_6	NP12	NP12_6	6	090	1.3908	2.06667	2.7	1.02009	11.8193
NP12_90_7	NP12	NP12_7	7	090	1.18167	4.3037	8.1	1.69839	28.5313
NP12_90_8	NP12	NP12_8	8	090	1.04603	18.1667	3.6	1.18457	43.5667
NP12_90_9	NP12	NP12_9	9	090	1.60269	3.22667	4.5	1.04132	14.1508
NP12_180_1	NP12	NP12_1	1	180	1.35902	4.51111	2.7	1.55741	27.844
NP12_180_6	NP12	NP12_6	6	180	1.85741	2.43333	1.8	1.00424	21.009
NP12_180_7	NP12	NP12_7	7	180	1.03099	19.65	3.6	1.74946	32.7615
NP12_180_8	NP12	NP12_8	8	180	1.38681	3.33333	1.8	1.0167	17.276
NP12_180_9	NP12	NP12_9	9	180	0.938103	6.13333	1.8	1.06189	22.752
NP12_180_2	NP12	NP12_2	2	180	NA	NA	0	NA	NA
NP12_180_3	NP12	NP12_3	3	180	NA	NA	0	NA	NA
NP12_180_4	NP12	NP12_4	4	180	NA	NA	0	NA	NA
NP12_180_5	NP12	NP12_5	5	180	NA	NA	0	NA	NA
NP12_270_4	NP12	NP12_4	4	270	1.15655	2.4	0.9	1.03827	19.067
NP12_270_5	NP12	NP12_5	5	270	0.616724	6.06667	0.9	1.06704	26.046
NP12_270_6	NP12	NP12_6	6	270	1.80759	2.6	2.7	1.06845	13.664
NP12_270_7	NP12	NP12_7	7	270	1.41023	2.75556	2.7	1.49772	23.6913
NP12_270_8	NP12	NP12_8	8	270	0.0398276	14.6667	0.9	1.6802	81.446
NP12_270_9	NP12	NP12_9	9	270	1.68569	6.66667	0.9	3.32029	40.221
NP12_270_1	NP12	NP12_1	1	270	NA	NA	0	NA	NA
NP12_270_2	NP12	NP12_2	2	270	NA	NA	0	NA	NA
NP12_270_3	NP12	NP12_3	3	270	NA	NA	0	NA	NA
NP12_360_1	NP12	NP12_1	1	360	0.708103	29.1333	0.9	10.4165	30.018
NP12_360_8	NP12	NP12_8	8	360	1.55793	2.46667	0.9	1.05022	17.216
NP12_360_9	NP12	NP12_9	9	360	0.281379	6.13333	0.9	1.24579	24.572
NP12_360_2	NP12	NP12_2	2	360	NA	NA	0	NA	NA
NP12_360_3	NP12	NP12_3	3	360	NA	NA	0	NA	NA
NP12_360_4	NP12	NP12_4	4	360	NA	NA	0	NA	NA
NP12_360_5	NP12	NP12_5	5	360	NA	NA	0	NA	NA
NP12_360_6	NP12	NP12_6	6	360	NA	NA	0	NA	NA
NP12_360_7	NP12	NP12_7	7	360	NA	NA	0	NA	NA
NP13_0_1	NP13	NP13_1	1	0	1.97914	2.08095	12.6	1.07795	15.4722
NP13_0_2	NP13	NP13_2	2	0	1.26421	3.06667	8.1	1.21486	29.9024
NP13_0_3	NP13	NP13_3	3	0	1.94273	1.81905	6.3	1.21019	15.9143
NP13_0_4	NP13	NP13_4	4	0	1.80718	2.05	7.2	1.27378	27.1625
NP13_0_5	NP13	NP13_5	5	0	1.85937	1.91111	2.7	1.52001	18.2143
NP13_0_6	NP13	NP13_6	6	0	1.31461	2.45714	6.3	1.3312	31.1816
NP13_0_7	NP13	NP13_7	7	0	1.5346	3.51333	9	1.41858	27.1051
NP13_0_8	NP13	NP13_8	8	0	1.94971	2.31765	15.3	1.2093	23.5623
NP13_0_9	NP13	NP13_9	9	0	1.60005	5.08485	9.9	4.89206	22.1364
NP13_90_1	NP13	NP13_1	1	090	2.10715	2.52727	9.9	1.42315	15.7131
NP13_90_2	NP13	NP13_2	2	090	1.94793	1.93333	4.5	1.02607	12.5516
NP13_90_3	NP13	NP13_3	3	090	1.68736	3.83333	5.4	1.02975	18.404
NP13_90_4	NP13	NP13_4	4	090	2.06276	1.93333	5.4	1.05287	12.4488
NP13_90_5	NP13	NP13_5	5	090	2.09355	1.88	4.5	1.03833	16.61
NP13_90_6	NP13	NP13_6	6	090	1.73822	1.51852	8.1	1.06045	19.542
NP13_90_7	NP13	NP13_7	7	090	1.67943	1.98519	8.1	1.33591	28.844
NP13_90_8	NP13	NP13_8	8	090	1.61051	2.43158	17.1	1.62529	22.979
NP13_90_9	NP13	NP13_9	9	090	1.59032	2.67778	5.4	1.86765	22.2663
NP13_180_1	NP13	NP13_1	1	180	1.48034	2.16667	7.2	1.29188	23.751
NP13_180_2	NP13	NP13_2	2	180	1.74342	1.83333	5.4	1.43191	26.4517
NP13_180_3	NP13	NP13_3	3	180	1.22842	5.16667	5.4	1.06264	17.3808
NP13_180_4	NP13	NP13_4	4	180	1.60842	2.38889	5.4	1.42372	19.085
NP13_180_5	NP13	NP13_5	5	180	1.70337	2.54286	6.3	1.18892	17.9744
NP13_180_6	NP13	NP13_6	6	180	1.60043	3.33333	3.6	1.81195	35.2745
NP13_180_7	NP13	NP13_7	7	180	1.31543	17.8833	3.6	2.30205	41.2178
NP13_180_8	NP13	NP13_8	8	180	1.83342	1.45556	5.4	1.07633	16.0483
NP13_180_9	NP13	NP13_9	9	180	1.42656	6.69583	14.4	1.60579	34.3054
NP13_270_1	NP13	NP13_1	1	270	1.73738	1.58667	4.5	1.04216	14.0676
NP13_270_2	NP13	NP13_2	2	270	1.63897	1.96667	1.8	1.06889	15.0225
NP13_270_3	NP13	NP13_3	3	270	0.900905	2.43333	3.6	1.17732	27.0315
NP13_270_4	NP13	NP13_4	4	270	1.27534	2.4	0.9	1.01465	16.965
NP13_270_5	NP13	NP13_5	5	270	0.722759	3.9	1.8	1.16099	32.6475
NP13_270_6	NP13	NP13_6	6	270	1.69695	3.44444	5.4	1.10928	17.009
NP13_270_7	NP13	NP13_7	7	270	1.83572	1.71111	5.4	1.17337	21.8073
NP13_270_8	NP13	NP13_8	8	270	1.61328	2.37778	5.4	1.07674	21.1407
NP13_270_9	NP13	NP13_9	9	270	NA	NA	0	NA	NA
NP13_360_1	NP13	NP13_1	1	360	0.608534	14.2	3.6	1.58928	56.5582
NP13_360_3	NP13	NP13_3	3	360	0.342931	17.7333	0.9	1.52235	25.653
NP13_360_4	NP13	NP13_4	4	360	0.0353448	66.6	0.9	7.06057	97.936
NP13_360_6	NP13	NP13_6	6	360	0.709138	5.91111	2.7	1.27116	35.215
NP13_360_7	NP13	NP13_7	7	360	0.117931	40.8333	1.8	1.4546	51.8215
NP13_360_9	NP13	NP13_9	9	360	1.505	0.733333	0.9	1.01386	29.918
NP13_360_2	NP13	NP13_2	2	360	NA	NA	0	NA	NA
NP13_360_5	NP13	NP13_5	5	360	NA	NA	0	NA	NA
NP13_360_8	NP13	NP13_8	8	360	NA	NA	0	NA	NA
NP5_0_1	NP5	NP5_1	1	0	1.7726	2.61905	14	1.82033	25.8183
NP5_0_2	NP5	NP5_2	2	0	1.87887	2.60952	7	1.68132	24.3019
NP5_0_3	NP5	NP5_3	3	0	1.51621	3.6	1	1.07852	12.258
NP5_0_4	NP5	NP5_4	4	0	1.90968	2.025	8	1.36973	23.3712
NP5_0_5	NP5	NP5_5	5	0	1.28978	3.69091	11	1.10522	21.0181
NP5_0_6	NP5	NP5_6	6	0	1.86241	1.04444	3	1.05806	19.4613
NP5_0_7	NP5	NP5_7	7	0	1.91502	1.37778	9	1.05316	19.2147
NP5_0_8	NP5	NP5_8	8	0	1.3084	2.93333	10	1.31432	20.6185
NP5_0_9	NP5	NP5_9	9	0	2.05544	1.88571	7	1.43204	24.827
NP5_90_1	NP5	NP5_1	1	090	1.1277	6.57778	3	1.06933	19.727
NP5_90_2	NP5	NP5_2	2	090	1.83349	1.92222	12	1.26765	21.7817
NP5_90_3	NP5	NP5_3	3	090	1.53736	2.99048	7	1.72462	19.7743
NP5_90_4	NP5	NP5_4	4	090	1.66638	2.93333	1	1.31956	18.015
NP5_90_5	NP5	NP5_8	5	090	NA	NA	0	NA	NA
NP5_90_6	NP5	NP5_9	6	090	0.965977	2.95556	3	1.64729	39.2073
NP5_90_7	NP5	NP5_7	7	090	1.94986	2.30667	5	1.33295	15.66
NP5_90_8	NP5	NP5_8	8	090	2.02167	2.82222	3	1.48345	21.0797
NP5_90_9	NP5	NP5_9	9	090	1.94407	1.36923	13	1.51382	23.094
NP5_180_1	NP5	NP5_1	1	180	1.77069	3.06667	1	2.34977	17.377
NP5_180_2	NP5	NP5_2	2	180	NA	NA	0	NA	NA
NP5_180_3	NP5	NP5_3	3	180	NA	NA	0	NA	NA
NP5_180_4	NP5	NP5_4	4	180	1.75279	3.22667	5	1.43406	28.7042
NP5_180_5	NP5	NP5_5	5	180	1.59997	4.58667	10	2.765	37.7281
NP5_180_6	NP5	NP5_6	5	180	NA	NA	0	NA	NA
NP5_180_7	NP5	NP5_7	7	180	2.14963	1.51111	6	1.07024	17.9987
NP5_180_8	NP5	NP5_8	8	180	1.24578	2.53333	2	1.25002	29.8945
NP5_180_9	NP5	NP5_9	9	180	1.89214	1.57778	15	1.32035	21.0311
NP5_270_1	NP5	NP5_1	1	270	2.44207	0.666667	1	1.0073	3.329
NP5_270_2	NP5	NP5_2	2	270	1.513	2.40952	7	1.73899	23.0261
NP5_270_3	NP5	NP5_3	3	270	1.45192	1.725	8	1.22532	31.3151
NP5_270_4	NP5	NP5_4	4	270	1.55828	1.26667	1	1.50634	24.557
NP5_270_5	NP5	NP5_5	5	270	1.14672	2.9	2	1.05393	26.333
NP5_270_6	NP5	NP5_6	6	270	1.24612	12.7222	6	1.62083	41.9347
NP5_270_7	NP5	NP5_7	7	270	0.272241	1.33333	1	1.01311	9.221
NP5_270_8	NP5	NP5_8	8	270	1.67557	3.14667	15	2.93523	35.1461
NP5_270_9	NP5	NP5_9	9	270	NA	NA	0	NA	NA
NP5_360_1	NP5	NP5_1	1	360	1.79552	2.53333	1	1.13241	25.891
NP5_360_2	NP5	NP5_2	2	360	1.24948	2.93333	1	1.03763	14.863
NP5_360_3	NP5	NP5_3	3	360	NA	NA	0	NA	NA
NP5_360_4	NP5	NP5_4	4	360	NA	NA	0	NA	NA
NP5_360_5	NP5	NP5_5	5	360	NA	NA	0	NA	NA
NP5_360_6	NP5	NP5_6	6	360	2.07724	1.86667	1	1.01203	13.228
NP5_360_7	NP5	NP5_7	7	360	NA	NA	0	NA	NA
NP5_360_8	NP5	NP5_8	8	360	0.732586	2.63333	2	3.25101	40.4465
NP5_360_9	NP5	NP5_9	9	360	NA	NA	0	NA	NA
Sero_0_1	Sero	Sero_0	1	0	2.57862	1.43137	17	1.01378	7.66247
Sero_0_2	Sero	Sero_0	2	0	2.29387	1.42564	13	1.02391	10.1646
Sero_0_3	Sero	Sero_0	3	0	2.39545	1.3873	21	1.0465	13.0242
Sero_0_4	Sero	Sero_0	4	0	2.42575	1.31494	29	1.02238	9.93086
Sero_0_5	Sero	Sero_0	5	0	2.3889	1.50476	28	1.05047	12.9363
Sero_90_1	Sero	Sero_90	1	090	2.27141	1.27179	13	1.11841	14.2482
Sero_90_2	Sero	Sero_90	2	090	2.34146	1.58222	15	1.32785	17.5709
Sero_90_3	Sero	Sero_90	3	090	2.08084	1.42667	10	1.20879	19.6161
Sero_90_4	Sero	Sero_90	4	090	2.14419	1.8	16	1.27269	16.386
Sero_90_5	Sero	Sero_90	5	090	2.07114	1.40417	16	1.437	25.8974
Sero_180_1	Sero	Sero_180	1	180	1.83746	1.84048	28	1.52341	23.5465
Sero_180_2	Sero	Sero_180	2	180	2.02655	1.44286	14	1.34812	16.7404
Sero_180_3	Sero	Sero_180	3	180	1.84058	1.70794	21	1.10957	19.3678
Sero_180_4	Sero	Sero_180	4	180	2.13447	1.58889	12	1.07304	13.1799
Sero_180_5	Sero	Sero_180	5	180	1.79768	2.31795	13	1.12024	19.1458
Sero_270_1	Sero	Sero_270	1	270	1.89267	1.83333	2	1.20284	35.224
Sero_270_2	Sero	Sero_270	2	270	2.03768	1.64762	7	1.16369	15.5673
Sero_270_3	Sero	Sero_270	3	270	2.00876	2.05238	14	1.25404	19.0217
Sero_270_4	Sero	Sero_270	4	270	2.01966	1.99394	11	1.06944	11.6184
Sero_270_5	Sero	Sero_270	5	270	1.62348	2.73333	15	1.4702	26.3039
Sero_360_1	Sero	Sero_360	1	360	1.90642	1.13333	4	1.02802	15.9357
Sero_360_2	Sero	Sero_360	2	360	1.61787	2.8	3	1.10271	17.5973
Sero_360_3	Sero	Sero_360	3	360	1.26612	4.44444	6	1.12433	19.4892
Sero_360_4	Sero	Sero_360	4	360	1.65586	1.86667	1	1.00618	19.289
Sero_360_5	Sero	Sero_360	5	360	0.743736	22.0667	3	1.33294	35.285
